# Supplementary material for: Mosaic sarbecovirus nanoparticles elicit cross-reactive responses in pre-vaccinated animals
Source: Cell. 2024 Oct 3;187(20):5554–5571.e19. doi: 10.1016/j.cell.2024.07.052 (PMC11460329; doi:10.1016/j.cell.2024.07.052)
Supplement: Data S1. Individual animal processed binding and neutralization data, related to Figures 2, 3, 4, 6, S2–S4, and S6 [file mmc2.xlsx]

## Sheet: Figure 2, S2
NHP immunizations in Figure 2; S2
ELISA data (log ED50)
Sample ID	Label	WA1Spike_Wk0ED50	WA1_Wk0ED50	Beta_Wk0ED50	BA5_Wk0ED50	BA5S8_Wk0ED50	XBB_Wk0ED50	SHC014_Wk0ED50	WIV1_Wk0ED50	RF1_Wk0ED50	SARS1_Wk0ED50	Khosta2_Wk0ED50	BtKy72_Wk0ED50	Bm4831_Wk0ED50	Yun11_Wk0ED50	WA1Spike_Wk2ED50	WA1_Wk2ED50	Beta_Wk2ED50	BA5_Wk2ED50	BA5S8_Wk2ED50	XBB_Wk2ED50	SHC014_Wk2ED50	WIV1_Wk2ED50	RF1_Wk2ED50	SARS1_Wk2ED50	Khosta2_Wk2ED50	BtKy72_Wk2ED50	Bm4831_Wk2ED50	Yun11_Wk2ED50	RsStt2000_Wk2ED50	WA1Spike_Wk4ED50	WA1_Wk4ED50	Beta_Wk4ED50	BA5_Wk4ED50	BA5S8_Wk4ED50	XBB_Wk4ED50	SHC014_Wk4ED50	WIV1_Wk4ED50	RF1_Wk4ED50	SARS1_Wk4ED50	Khosta2_Wk4ED50	BtKy72_Wk4ED50	Bm4831_Wk4ED50	Yun11_Wk4ED50	RsStt2000_Wk4ED50	WA1Spike_Wk8ED50	WA1_Wk8ED50	Beta_Wk8ED50	BA5_Wk8ED50
NHP1	Mosaic-8b	2	2	2	2	2	2	2	2	2	2	2	2	2	2	3.803	3.475	3.563	3.176	3.38	3.335	3.737	3.774	3.383	3.407	3.602	3.527	3.575	3.299	3.216	3.246	2.823	2.621	2.42	2.698	2.602	2.888	2.819	2.557	2.729	2.788	2.821	2.857	2.669	2.669	2.801	2.549	2.675	2.306
NHP2	Mosaic-8b	3.089	2.321	2.463	2.239	2.494	2.222	2.43	2.431	2.439	2.265	2.128	2.418	2	2.459	4.099	3.771	3.882	3.533	3.754	3.647	3.927	3.82	3.633	3.586	3.722	3.801	3.68	3.632	3.387	3.898	3.6	3.257	3.051	3.334	3.312	3.513	3.145	3.098	3.22	3.216	3.273	3.271	3.324	3.142	3.453	3.086	3.192	2.747
NHP3	Mosaic-8b	2.477	2	2.093	2	2	2	2	2	2	2	2	2	2	2	4.456	4.171	4.276	3.942	4.173	4.164	4.409	4.443	4.14	4.122	4.159	4.269	4.257	3.93	4.11	4.171	3.909	3.717	3.422	3.703	3.759	3.909	3.675	3.604	3.628	3.599	3.777	3.699	3.609	3.754	3.769	3.436	3.486	3.145
NHP4	Mosaic-8b	2.074	2	2	2	2	2	2	2	2	2	2	2	2	2	3.538	3.404	3.495	3.224	3.435	3.213	3.568	3.422	2.557	2.853	3.334	3.361	2.939	2.984	3.336	2.522	2	2.108	2.193	2.311	2.011	2.268	2	2	2	2.06	2.125	2	2	2.107	2.52	2.496	2.563	2.192
NHP5	Mosaic-8b	2.567	2	2	2	2	2	2	2	2	2	2	2	2	2	4.166	3.722	3.784	3.627	3.922	3.883	4.048	3.934	3.793	3.669	3.957	3.903	3.701	3.558	3.629	3.928	3.56	3.221	3.274	3.568	3.543	3.586	3.397	3.335	3.346	3.485	3.43	3.284	3.338	3.278	3.587	3.169	3.192	2.979
NHP6	Homotypic SARS-2	2.899	2.141	2.171	2	2	2.008	2.087	2	2	2	2.057	2	2	2.187	4.319	4.005	4.094	3.871	4.15	3.887	4.176	4.167	3.951	3.926	4.053	4.094	3.987	3.741	3.821	4.256	3.999	3.677	3.679	3.842	3.826	3.983	3.741	3.715	3.721	3.836	3.722	3.767	3.721	3.697	3.875	3.547	3.59	3.376
NHP7	Homotypic SARS-2	2	2	2	2	2	2	2	2	2	2	2	2	2	2	3.679	3.429	3.428	3.073	3.209	3.199	3.483	3.367	2.583	3.13	3.168	3.264	3.368	2.487	3.237	3.343	2.943	2.814	2.581	2.678	2.701	2.75	2.328	2	2.507	2.487	2.673	2.742	2	2.77	2.358	2.643	2.62	2.129
NHP8	Homotypic SARS-2	2.419	2	2	2	2	2	2	2	2	2	2	2	2	2	3.607	3.404	3.53	3.234	3.331	3.427	3.556	3.218	2.56	2.991	3.002	3.075	2.9	2.747	3.386	3.564	3.324	3.181	3.153	3.213	3.256	3.283	2.807	2.375	2.921	2.737	2.919	2.706	2.795	3.145	2.95	2.669	2.793	2.463
NHP9	Homotypic SARS-2	2.078	2	2	2	2	2	2	2	2	2	2	2	2	2	3.841	3.577	3.676	3.37	3.668	3.507	3.536	3.422	2.988	3.106	3.298	3.324	2.605	2.893	3.044	3.483	3.166	3.013	2.973	3.195	2.956	2.927	2.561	2.229	2.461	2.597	2.742	2.009	2.503	2.51	2.921	2.661	2.724	2.274
NHP10	Homotypic SARS-2	2	2	2	2	2	2	2	2	2	2	2	2	2	2	3.535	3.357	3.41	3.123	3.228	3.261	3.511	3.474	3.079	3.183	3.121	3.203	3.162	2.884	3.131	3.319	2.953	2.713	2.609	2.793	2.87	2.685	2.457	2.536	2.69	2.581	2.706	2.609	2.549	2.721	2.595	2.392	2.458	2.07
NHP11	WA1/BA.1 mRNA	2	2	2	2	2	2	2	2	2	2	2	2	2	2	3.323	2.54	2.512	2.4	2.462	2.409	2	2	2	2	2	2	2	2	2	3.418	2	2.306	2.356	2.31	2.136	2.11	2	2	2	2	2	2	2	2	2.716	2.186	2.228	2
NHP12	WA1/BA.1 mRNA	2.554	2	2	2	2	2	2	2	2	2	2	2	2	2	3.615	2.784	2.792	2.558	2.846	2.668	2.626	2.233	2.508	2.34	2.4	2.276	2.675	2.278	2.287	3.369	2.38	2.209	2.055	2.325	2.221	2.321	2	2	2	2	2	2.092	2	2	3.044	2.358	2.587	2.153
NHP13	WA1/BA.1 mRNA	2.687	2.09	2.142	2	2.13	2	2	2	2	2	2	2	2	2	3.886	3.193	3.269	2.923	3.252	3.019	3.208	2.886	2.592	2.696	2.924	2.865	2.928	2.656	2.729	3.44	2.779	2.562	2.512	2.708	2.406	2.571	2.149	2.038	2.152	2.277	2.278	2	2.071	2.174	2.595	2	2	2
NHP14	WA1/BA.1 mRNA	2	2	2	2	2	2	2	2	2	2	2	2	2	2	2.678	2	2	2	2	2	2	2	2	2	2	2	2	2	2	2.651	2	2	2	2	2	2	2	2	2	2	2	2	2	2	1.784	2	2	2
Neutralization data (log ID50)
Sample ID	Label	WA1_Wk2ID50	BA5_Wk2ID50	XBB_Wk2ID50	BA286_Wk2ID50	WIV1_Wk2ID50	SHC014_Wk2ID50	SARS1_Wk2ID50	Khosta2_Wk2ID50	BtKy72_Wk2ID50	WA1_Wk4ID50	BA5_Wk4ID50	XBB_Wk4ID50	BA286_Wk40ID50	WIV1_Wk4ID50	SHC014_Wk4ID50	SARS1_Wk4ID50	Khosta2_Wk4ID50	BtKy72_Wk4ID50	WA1_Wk8ID50	BA5_Wk8ID50	XBB_Wk8ID50	BA286_Wk8ID50	WIV1_Wk8ID50	SHC014_Wk8ID50	SARS1_Wk8ID50	Khosta2_Wk8ID50	BtKy72_Wk8ID50	WA1_Wk10ID50	BA5_Wk10ID50	XBB_Wk10ID50	WIV1_Wk10ID50	SHC014_Wk10ID50	SARS1_Wk10ID50	Khosta2_Wk10ID50	BtKy72_Wk10ID50	WA1_Wk12ID50	BA5_Wk12ID50	XBB_Wk12ID50	WIV1_Wk12ID50	SHC014_Wk12ID50	SARS1_Wk12ID50	Khosta2_Wk12ID50	BtKy72_Wk12ID50	WA1_Wk22ID50	BA5_Wk22ID50	XBB_Wk22ID50	BA286_Wk23ID50	WIV1_Wk22ID50
NHP1	Mosaic-8b	4.16724	3.41052	2.08884	1.75815	3.93488	3.95023	3.75008	2.63779	3.45399	5.17505	4.17775	1.79449	1.62325	3.7294	3.8977	3.94175	3.88098	3.45399	3.50796	2.75686	1.30103	1.30103	3.49948	3.3082	4.07151	2.99096	3.03886	3.44271	3.12136	1.88309	3.87717	3.62227	4.66841	3.43819	3.29352	3.04918	2.90881	1.49136	3.73935	3.74835	4.34808	2.79421	3.33686	2.61909	1.79169	1.30103	1.39794	2.65706
NHP2	Mosaic-8b	4.6837	4.09382	2.78753	2.08849	4.43409	2.6695	3.92069	3.29301	2.94478	5.84575	4.51945	2.91997	1.81291	3.36977	2.427	4.1767	3.87558	2.94478	3.6275	3.66513	1.74663	1.56467	3.75205	2.9073	4.0267	3.198	2.96685	3.98604	3.59131	1.91803	3.92043	3.84994	4.08873	2.97763	3.40671	3.79311	3.70738	1.64345	4.35536	3.35892	3.98	3.08059	2.64709	2.81684	2.21325	1.30103	1.30103	2.35218
NHP3	Mosaic-8b	4.56397	3.04265	2.81298	3.10531	4.35153	4.64587	4.09046	3.31408	3.64428	5.92904	3.746	2.91981	2.69249	4.09916	3.10954	4.61587	3.53007	3.64428	4.17067	2.33526	2.05423	2.44902	3.51406	3.5272	4.15099	2.64611	2.79906	3.82899	2.65079	2.42193	4.32819	3.88722	4.08302	3.31059	3.13659	3.77741	2.51415	2.3753	4.1807	3.55349	3.74005	2.84522	2.98146	3.05423	1.83442	1.77159	2.05881	2.84868
NHP4	Mosaic-8b	4.00274	2.85461	1.69897	1.24797	5.42115	2.82471	3.49768	1.77012	2.05538	4.80236	2.87547	1.69897	1.30103	3.35691	2.96811	4.26317	3.71466	2.05538	3.10237	2.09377	1.30103	1.30103	3.21301	2.66361	4.17685	1.50786	1.30103	2.89387	2.30899	1.30103	3.76511	3.36228	4.0087	2.30298	2.031	2.56984	2.4764	1.30103	3.51696	3.14743	3.86626	2.02694	2.06183	2.19145	1.37475	1.30103	1.29226	2.39829
NHP5	Mosaic-8b	4.59103	3.7128	2.20085	2.39287	4.02109	4.11357	3.61678	2.84348	3.38666	6.34099	4.67553	2.49541	2.33626	3.83058	3.70061	3.98218	3.91421	3.38666	4.31997	3.69528	1.44716	1.83822	3.68039	3.43689	4.22557	2.42991	2.44451	3.89523	3.6369	2.01662	4.02924	4.03948	4.21473	2.57542	3.14339	3.88335	3.40216	1.89873	3.59507	3.7369	4.18005	2.66876	3.01803	3.25127	2.81578	1.30103	1.68664	2.736
NHP6	Homotypic SARS-2	4.58072	3.73248	2.42911	2.455	4.71162	3.18121	3.75788	2.77996	2.81298	6	4.11986	2.25358	2.19921	3.70913	2.33001	4.28417	3.07452	2.81298	3.59044	3.24959	1.57171	1.98046	3.66508	2.7602	3.85511	2.69705	3.05808	4.26447	3.35549	1.84323	3.9457	3.27245	4.29302	2.58939	2.98453	4.10478	3.00958	1.7574	4.03887	3.04379	4.10546	2.95095	2.59912	3.44442	2.38435	1.36922	1.72346	2.52711
NHP7	Homotypic SARS-2	3.98678	3.13972	2.22401	2.22763	3.71629	2.1807	3.42522	2.6169	3.30803	4.86311	3.2332	2.40976	1.96661	2.93242	2.77495	3.60782	3.0291	3.30803	3.11394	2.57392	1.30103	1.61172	3.27768	2.869	3.85399	2.06595	2.53794	3.41032	3.33086	1.86034	3.29688	3.60549	3.89342	2.54704	3.38355	3.39851	3.04759	1.69108	3.75592	3.32294	3.50834	2.57206	2.95766	2.84029	2.36996	1.30103	2.02816	2.69592
NHP8	Homotypic SARS-2	3.80216	2.38739	1.69897	1.38739	3.43916	2.46953	3.56259	2.05614	1.30103	4.9268	2.53794	1.69897	1.3962	3.24142	2.48586	3.54266	3.60717	1.30103	3.39124	1.76418	1.30103	1.30103	3.24334	2.16406	3.40406	2.27577	1.30103	3.7541	3.57531	2.29951	3.84243	3.16797	3.63543	1.99123	2.24797	3.37238	3.14195	2.02243	3.75697	3.36444	3.25127	1.94645	1.75967	2.51772	2.01828	1.4014	1.49693	2.38453
NHP9	Homotypic SARS-2	4.35688	3.19995	2.22763	1.57519	4.12455	2.94993	3.60667	2.2284	1.81757	5.50123	3.78374	1.69897	1.30535	3.23001	2.78032	4.28549	3.89345	1.81757	3.8285	2.97525	1.30103	1.3032	3.39637	2.29159	3.47208	1.86094	1.85491	4.12827	3.39171	1.96284	3.78753	3.33592	4.16915	2.27068	2.68717	4.23322	3.1469	1.79169	3.61677	3.16894	3.85445	2.64147	1.97451	3.14054	2.52917	1.30103	1.4216	2.93802
NHP10	Homotypic SARS-2	3.95608	2.8327	2.08027	2.11193	1.69897	3.36769	3.28742	2.41229	3.02477	4.46071	2.41464	1.71433	1.88536	3.31224	2.91471	3.91226	3.4756	3.02477	2.47654	1.94101	1.30103	1.66652	3.287	2.78046	3.60069	2.12483	2.60541	3.38769	2.49108	1.74115	3.94392	3.18806	3.65756	2.05652	3.12901	2.89126	2.30168	1.53148	3.54752	3.06479	3.85895	2.49234	2.40466	2.50799	1.91698	1.30103	1.62634	2.62211
NHP11	WA1/BA.1 mRNA	3.31969	1.82151	1.69897	1.30103	3.13539	2.1271	2.78017	1.69897	1.62325	3.61102	2.077	1.69897	1.36922	2.60282	1.85673	3.39162	1.69897	1.62325	2.86106	1.87506	1.30103	1.30103	2.9463	2.35353	3.30304	1.30103	1.30103	2.62716	2.26576	1.30103	2.7356	2.51415	3.65684	2.56372	1.30103	2.44451	2.51481	1.30103	3.18027	2.15381	3.33907	1.8451	1.30103	2.02449	1.30103	1.30103	1.30103	1.82607
NHP12	WA1/BA.1 mRNA	3.97705	3.13004	1.69897	1.75587	3.1066	2.50188	3.18432	1.69897	1.30103	4.91989	3.27409	1.69897	1.63749	3.01741	2.4618	3.80665	1.69897	1.30103	3.07947	2.71709	1.30103	1.34635	2.9463	2.35353	3.87907	1.76864	1.30103	2.92845	3.04218	1.30103	3.11747	2.35353	3.68664	2.64582	1.30103	2.78362	2.84782	1.30103	3.02309	2.17869	3.7269	2.10755	1.30103	3.17158	2.60021	1.30103	1.30103	2.86717
NHP13	WA1/BA.1 mRNA	4.39427	4.00119	2.31806	1.3032	4.12455	2.87251	3.20036	2.40603	2.61098	5.56112	3.70771	1.69897	1.30535	3.03109	2.54382	3.78985	3.46428	2.61098	3.42886	2.87157	1.30103	1.30103	3.21877	2.10517	3.17237	2.40071	1.30103	3.54064	3.12924	1.30103	2.90455	2.47553	3.75634	2.22453	2.41547	3.06524	2.97909	1.30103	3.16566	2.32469	2.92742	1.77525	2.16495	3.15363	2.40773	1.30103	1.30103	2.23955
NHP14	WA1/BA.1 mRNA	3.23137	1.69897	1.69897	1.30103	2.66266	1.989	3.26257	1.92942	1.30103	3.81182	1.69897	1.69897	1.30103	2.78533	1.82737	3.43624	3.30805	1.30103	2.66181	1.30103	1.30103	1.30103	2.88201	1.62221	3.57927	1.902	1.30103	2.5867	1.68485	1.30103	3.64306	2.25768	3.21008	1.48287	1.30103	2.10209	1.67669	1.30103	3.21181	2.11394	3.34422	1.62634	1.30103	1.94002	1.30103	1.30103	1.30103	1.69373
[truncated: 52 more columns]

## Sheet: Figure 3 A-E, S3 A-E
mouse immunizations in Figure 3 A-E; Figure S3 A-E
ELISA (log ED50) and Neutralization data (log ID50)
ED50Norm: log ED50 fold change from Day 0
Sample ID	Label	WA1Spike_Wk0ED50	WA1_Wk0ED50	Delta_Wk0ED50	BA5_Wk0ED50	XBB_Wk0ED50	pang17_Wk0ED50	SHC014_Wk0ED50	SARS1_Wk0ED50	BtKy72_Wk0ED50	Khosta2_Wk0ED50	Bm4831_Wk0ED50	Yun11_Wk0ED50	WA1Spike_Wk4ED50Norm	WA1_Wk4ED50Norm	BA5_Wk4ED50Norm	XBB_Wk4ED50Norm	SHC014_Wk4ED50Norm	SARS1_Wk4ED50Norm	BtKy72_Wk4ED50Norm	Khosta2_Wk4ED50Norm	Bm4831_Wk4ED50Norm	Yun11_Wk4ED50Norm	WA1Spike_Wk4ED50	WA1_Wk4ED50	BA5_Wk4ED50	XBB_Wk4ED50	SHC014_Wk4ED50	SARS1_Wk4ED50	BtKy72_Wk4ED50	Khosta2_Wk4ED50	Bm4831_Wk4ED50	Yun11_Wk4ED50	WA1Spike_Wk8ED50Norm	WA1_Wk8ED50Norm	Delta_Wk8ED50Norm	BA5_Wk8ED50Norm	XBB_Wk8ED50Norm	pang17_Wk8ED50Norm	SHC014_Wk8ED50Norm	SARS1_Wk8ED50Norm	BtKy72_Wk8ED50Norm	Khosta2_Wk8ED50Norm	Bm4831_Wk8ED50Norm	Yun11_Wk8ED50Norm	WA1Spike_Wk8ED50	WA1_Wk8ED50	Delta_Wk8ED50	BA5_Wk8ED50
CA 8051	Mosaic-8b	3.81	2.902	2.781	2.596	2.983	2.84	2.932	2.961	2.884	2.465	2.594	2	0.397	0.792	0.764	0.527	0.801	1.026	1.091	1.062	0.576	1.014	4.207	3.694	3.36	3.51	3.733	3.987	3.898	3.556	3.656	2.576	0.042	0.651	0.558	0.301	0.349	0.474	0.593	0.638	0.618	0.81	0.705	0.52	3.852	3.553	3.339	2.897
CA 8052	Mosaic-8b	4.233	3.144	3.125	2.461	2.883	2.864	2.399	2.459	2.799	2.2	2.365	2.218	-0.218	0.118	1.209	0.444	0.511	0.481	0.68	1.028	0.91	0.158	4.015	3.262	3.67	3.327	2.91	2.94	2.957	2.88	3.393	3.128	0.185	0.874	0.692	1.284	1.208	1.056	1.12	0.942	0.668	1.152	1.382	1.019	4.418	4.018	3.817	3.745
CA 8053	Mosaic-8b	4.08	2.864	2.924	3.134	2.934	2.54	2	2.122	2	2	2	2	0.27	1.135	0.729	1.085	0.663	0.743	0.753	0	0.927	0.539	4.35	3.999	3.863	4.019	2.663	2.865	2.539	2.753	2	2.927	0.146	0.739	0.49	0.248	1.106	1.164	1	0.571	0.835	0.291	0.127	0.721	4.226	3.603	3.414	3.382
CA 8054	Mosaic-8b	4.011	3.517	3.239	2	2.408	3.116	2.577	2.927	2.124	2.929	2.7	2.969	0.522	1.013	1.14	0.864	0.946	0.655	0.433	0.478	0.152	1.255	4.533	4.53	3.14	3.272	3.523	3.582	3.379	3.362	3.178	3.121	0.303	0.661	0.274	0.803	0.792	0.182	0.811	0.369	0.789	0.165	-0.129	-0.18	4.314	4.178	3.513	2.803
CA 8055	Mosaic-8b	4.136	3.381	3.202	2.458	2.894	3.043	2.864	2.505	2.912	2.553	2	2	0.476	0.947	1.341	1.113	1.398	1.489	1.743	1.654	1.19	1.291	4.612	4.328	3.799	4.007	4.262	3.994	4.203	4.296	3.654	3.19	0.09	0.446	0.43	0.942	0.869	0.928	1.047	1.273	1.109	1.342	0.983	0.998	4.226	3.827	3.632	3.4
CA 8056	Mosaic-8b	3.97	3.079	3.189	2.661	2.922	2.569	2	2.066	2	2	2	2	0.094	0.353	0.441	0.118	0.874	0.69	0.081	0.04	0.173	0.539	4.064	3.432	3.102	3.04	2.874	2.756	2.539	2.081	2.04	2.173	-0.067	-0.199	-0.5	-0.34	0.076	0.13	0.252	0.276	0.169	0	0	0.099	3.903	2.88	2.689	2.321
CA 8057	Mosaic-8b	4.059	3.206	2.818	2.848	2.706	2.918	2.832	3.194	3.133	2.699	2.543	3.226	0.185	0.658	0.913	0.896	1.194	0.769	1.311	1.362	0.731	0.662	4.244	3.864	3.761	3.602	4.026	3.963	3.795	4.01	3.905	3.957	0.264	0.491	0.639	0.024	1.353	1.069	1.206	0.889	0.798	1.342	1.342	0.703	4.323	3.697	3.457	2.872
CA 8058	Mosaic-8b	3.527	2.753	2.485	2.478	2.39	2.658	2	2	2.452	2	2	3.078	0.448	0.834	0.596	0.49	1.027	0.543	0.483	0.502	0.252	0.711	3.975	3.587	3.074	2.88	3.027	2.543	3.163	2.483	2.502	3.33	0.24	0.392	0.548	-0.023	0.4	0.521	0.484	0.47	0.684	0.376	0	-0.11	3.767	3.145	3.033	2.455
CA 8059	Mosaic-8b	3.767	3.287	2.856	2.818	2.857	3.067	2.599	2.666	2.916	2.547	2.653	2.634	0.768	1.179	1.265	1.333	1.762	1.807	1.875	0.533	1.493	1.55	4.535	4.466	4.083	4.19	4.361	4.473	4.466	4.422	3.186	4.127	0.549	0.733	0.717	0.249	1.294	1.039	1.588	1.534	1.27	1.581	0.026	1.057	4.316	4.02	3.573	3.067
CA 8060	Mosaic-8b	4.146	3.382	2.504	2	2	2.53	2.158	2	2	2	2	2	0.165	0.666	1.252	1.072	1.329	1.336	0.981	0.274	0.007	1.209	4.311	4.048	3.252	3.072	3.487	3.336	3.209	2.981	2.274	2.007	-0.07	0.141	0.609	0.578	0.974	0.744	1.104	1.045	1.082	0.569	0.041	0.253	4.076	3.523	3.113	2.578
CA 8061	Mosaic-8b	3.441	2.736	2.386	2.432	2	2	2.36	2.318	2.13	2.004	2.352	2	0.731	1.131	0.475	0.894	1.405	1.589	1.805	1.58	0.71	1.62	4.172	3.867	2.907	2.894	3.765	3.907	3.75	3.809	3.932	2.71	0.232	0.437	0.552	-0.18	0.677	0.841	1	1.149	1.102	1.214	0.944	0.288	3.673	3.173	2.938	2.252
CA 8062	Mosaic-8b	3.866	2.989	2.786	2.759	2.778	2.855	2	2.445	2.397	2	2	2.324	0.264	0.859	0.66	0.799	1.612	1.317	1.523	1.559	1.057	1.142	4.13	3.848	3.419	3.577	3.612	3.762	3.539	3.523	3.559	3.381	0.116	0.564	0.753	0.46	0.709	0.674	1.464	1.131	1.113	1.418	1.406	0.858	3.982	3.553	3.539	3.219
CA 8063	Mosaic-8b	3.983	3.459	3.236	3.06	3.149	2.904	2.662	2.465	2.459	2.402	2	2	0.153	0.377	0.322	0.41	0.535	0.609	0.639	1.054	0.976	0.743	4.136	3.836	3.382	3.559	3.197	3.074	3.202	3.041	3.054	2.976	-0.187	0.107	0.086	-0.21	0.198	0.392	0.476	0.786	0.546	0.592	0.709	0.808	3.796	3.566	3.322	2.85
CA 8064	Mosaic-8b	3.823	2.525	2.342	2.368	2.46	2	2	2	2.026	2	2	2	0.237	0.932	0.973	0.584	0.682	0.64	0	0	0	1.004	4.06	3.457	3.341	3.044	2.682	2.64	3.03	2	2	2	-0.108	0.512	0.772	0.483	0.812	0.926	0.754	0.635	0.901	0.197	0.227	0.8	3.715	3.037	3.114	2.851
CA 8065	Admix-8b	4.164	3.635	3.526	3.343	3.598	3.387	3.199	3.354	3.484	2.818	3.387	2.588	0.701	0.944	1.145	0.97	1.572	1.297	1.722	1.332	1.453	1.13	4.865	4.579	4.488	4.568	4.771	4.651	4.614	4.54	4.719	4.041	0.353	0.594	0.6	0.798	0.854	0.927	1.343	1.124	0.904	1.396	1.06	1.085	4.517	4.229	4.126	4.141
CA 8066	Admix-8b	3.207	2.334	2.971	2.568	2.795	2.578	2.378	2.564	2	2.072	2.263	2	1.264	1.853	1.375	1.342	1.563	1.194	1.387	1.059	1.353	1.829	4.471	4.187	3.943	4.137	3.941	3.758	3.829	3.459	3.322	3.353	0.783	1.204	0.426	0.669	0.882	0.934	1.129	0.805	1.438	0.844	0.695	0.81	3.99	3.538	3.397	3.237
CA 8067	Admix-8b	4.306	3.276	3.082	3.115	3.459	3.296	2.742	3.026	3.031	2.571	2.534	2	-0.009	0.484	0.364	0.313	0.955	0.696	1.004	0.457	1.536	0.536	4.297	3.76	3.479	3.772	3.697	3.722	3.567	3.575	2.991	3.536	-0.251	-0.078	0.014	-0.446	0.211	0.051	0.397	0.37	0.216	0.516	-0.201	1.022	4.055	3.198	3.096	2.669
CA 8068	Admix-8b	4.382	3.359	3.136	3.076	3.117	2.928	2	2.213	2.91	2.406	2	2.859	-0.508	-0.185	0.042	-0.02	0.702	0.355	-0.079	0	-0.176	-0.157	3.874	3.174	3.118	3.097	2.702	2.568	2.753	2.327	2	2.683	-0.547	-0.415	-0.355	-0.429	-0.052	-0.188	0.51	-0.213	-0.248	-0.406	0	-0.62	3.835	2.944	2.781	2.647
CA 8069	Admix-8b	3.491	3.048	2.972	3.107	3.16	2.647	2	3.093	2.307	2.49	2	2.031	0.681	0.808	0.617	0.702	1.64	0.671	1.29	0.342	0.482	1.394	4.172	3.856	3.724	3.862	3.64	3.764	3.701	3.78	2.342	2.513	0.282	0.256	0.101	-0.058	0.407	0.54	1.069	0.113	0.911	0.669	0.424	0.59	3.773	3.304	3.073	3.049
CA 8070	Admix-8b	4.063	3.498	3.256	2.912	2.516	2.897	2.81	2.951	2.679	2.423	2.238	2.75	-0.14	0.167	-0.066	0.208	0.462	0.339	0.347	0.07	-0.076	0.284	3.923	3.665	2.846	2.724	3.272	3.29	2.963	2.77	2.308	2.674	-0.336	-0.226	-0.309	-0.298	0.041	-0.296	-0.052	-0.52	-0.13	-0.012	-0.238	-0.343	3.727	3.272	2.947	2.614
CA 8071	Admix-8b	4.168	3.418	3.379	3.522	3.509	3.1	2	2	2	2.352	2	2	0.168	0.503	0.358	0.457	1.423	1.531	0.81	0.316	0.063	1.222	4.336	3.921	3.88	3.966	3.423	3.531	3.222	3.162	2.316	2.063	-0.157	0.101	-0.1	-1.064	0.281	0.338	1.062	1.057	1.117	0.665	0.408	0.537	4.011	3.519	3.279	2.458
CA 8072	Admix-8b	4.148	3.258	3.027	2.622	3.121	2.804	2.596	2.407	2.781	2.29	2.407	2.716	-0.085	0.345	0.119	-0.216	-0.014	-0.233	0	0.3	0.144	-0.014	4.063	3.603	2.741	2.905	2.582	2.174	2.767	2.29	2.707	2.86	-0.349	-0.18	-0.056	-0.165	-0.657	0.007	-0.217	-0.281	-0.147	-0.29	-0.116	-0.343	3.799	3.078	2.971	2.457
CA 8073	Admix-8b	4.327	3.933	3.904	4.103	4.15	3.893	2.417	3.96	2.978	2.608	2	2.076	0.058	0.184	-0.003	-0.019	0.685	-0.104	0.292	0.508	0.712	0.245	4.385	4.117	4.1	4.131	3.102	3.856	3.223	2.9	2.508	2.788	-0.323	-0.256	-0.266	-0.343	-0.208	-0.226	0.597	-0.387	-0.009	-0.093	0	0.226	4.004	3.677	3.638	3.76
CA 8074	Admix-8b	3.923	3.489	3.247	3.549	3.329	3.063	2.324	2.824	2.804	2.178	2.04	2	0.498	0.784	0.677	0.958	1.447	1.178	1.407	1.599	1.612	1.136	4.421	4.273	4.226	4.287	3.771	4.002	3.94	3.585	3.639	3.612	0.227	0.513	0.556	0.272	0.667	0.783	0.947	0.779	0.909	1.1	1.445	1.017	4.15	4.002	3.803	3.821
CA 8075	Admix-8b	3.526	2.965	2.736	2.786	2.525	2.526	2	2	2.157	2	2	2	0.651	1.116	1.148	1.511	1.293	1.394	1.142	1.241	0.537	1.327	4.177	4.081	3.934	4.036	3.293	3.394	3.484	3.142	3.241	2.537	0.272	0.672	0.795	0.77	1.134	0.953	1.256	1.319	1.026	1.039	1.275	0.822	3.798	3.637	3.531	3.556
CA 8076	Admix-8b	4.33	3.388	3.39	3.324	2.334	2.798	3.084	2.583	2.907	2.204	2.356	2.564	1.594	0.91	0.041	1.201	0.748	0.846	1.05	1.169	0.7	0.778	5.924	4.298	3.365	3.535	3.832	3.429	3.685	3.254	3.525	3.264	-0.098	0.232	-0.075	-0.358	0.875	0.345	0.188	0.572	0.48	0.505	0.729	0.31	4.232	3.62	3.315	2.966
CA 8077	Admix-8b	3.743	3.121	2.995	2.468	2.206	2.173	2	2.02	2	2	2	2	0.433	0.807	1.14	1.232	1.021	1.348	1.009	0.167	0.058	1.155	4.176	3.928	3.608	3.438	3.021	3.368	3.155	3.009	2.167	2.058	0.003	0.261	0.195	0.642	0.935	1.008	0.708	1.06	0.751	0.477	0.33	0.42	3.746	3.382	3.19	3.11
CA 8079	Homotypic SARS-2 Beta	3.918	3.283	3.17	3.045	2.98	2.867	2.318	2.737	2.358	2.549	2	2	0.044	0.195	-0.27	0.071	0.074	0.175	0.18	0.093	0.056	0.405	3.962	3.478	2.775	3.051	2.392	2.912	2.763	2.729	2.093	2.056	-0.178	-0.044	-0.515	-0.439	0.117	-0.174	-0.318	-0.095	0.142	-0.257	0	0	3.74	3.239	2.655	2.606
CA 8080	Homotypic SARS-2 Beta	3.966	2.741	2.989	2.968	2.794	2.514	2.262	2	2.153	2.068	2	2	0.119	0.838	-0.183	0.273	0.564	0.521	0.38	0.391	0.626	0.599	4.085	3.579	2.785	3.067	2.826	2.521	2.752	2.448	2.391	2.626	-0.28	0.02	-0.733	-0.932	-0.492	-0.157	0.056	0.448	0.363	-0.057	0	0	3.686	2.761	2.256	2.036
CA 8081	Homotypic SARS-2 Beta	3.865	3.26	3.294	3.401	3.161	2.797	2.04	2	2	2	2	2	0.502	0.964	0.46	0.837	0.529	1.318	0.376	0.427	0	1.289	4.367	4.224	3.861	3.998	2.569	3.318	3.289	2.376	2.427	2	0.31	0.624	0.287	0.09	0.68	0.9	0.318	1.2	1.298	0.426	0.18	0	4.175	3.884	3.581	3.491
CA 8082	Homotypic SARS-2 Beta	4.135	3.511	3.238	3.196	3.204	3.128	2.595	3.386	3.011	2.899	2	2	0	0.247	-0.13	0.021	0.377	-0.175	0.138	0.375	0.28	0.098	4.135	3.758	3.066	3.225	2.972	3.211	3.109	3.037	2.375	2.28	-0.131	-0.089	-0.162	-0.407	-0.052	0.129	0.009	-0.393	-0.044	0.045	0.194	0	4.004	3.422	3.076	2.789
CA 8083	Homotypic SARS-2 Beta	3.633	2.804	2.867	2	2	2.379	2	2	2	2	2	2	0.335	0.831	0.105	0.446	0	0	0.09	0	0	0	3.968	3.635	2.105	2.446	2	2	2	2.09	2	2	0.424	0.818	0.488	0.276	0.51	1.154	0	0	0.254	0	0	0	4.057	3.622	3.355	2.276
CA 8084	Homotypic SARS-2 Beta	4.287	3.122	3.299	3.214	2	2	2	2	2.274	2	2	2	0.408	1.16	0.652	1.871	1.503	1.693	1.844	1.187	0.939	1.443	4.695	4.282	3.866	3.871	3.503	3.693	3.717	3.844	3.187	2.939	0.149	0.76	0.409	0.288	1.491	1.541	1.075	1.328	1.044	1.289	0.9	0	4.436	3.882	3.708	3.502
CA 8085	Homotypic SARS-2 Beta	4.103	3.386	3.369	3.294	3.306	3.116	2.025	2.302	2	2	2	2	-0.238	-0.194	-0.359	-0.309	0.218	0.224	0.343	0.309	0	0.06	3.865	3.192	2.935	2.997	2.243	2.526	2.06	2.343	2.309	2	0.024	0.04	-0.263	-0.269	0.071	0.07	0.046	0.881	0.176	0.093	0	0	4.127	3.426	3.106	3.025
CA 8086	Homotypic SARS-2 Beta	4.027	3.194	3.106	3.106	2.81	2.724	2.102	2.418	2.313	2.378	2.627	2	0.219	0.684	0.445	0.699	1.033	1.374	1.498	0.502	0.176	0.819	4.246	3.878	3.551	3.509	3.135	3.792	3.132	3.876	3.129	2.176	-0.123	0.246	0.108	-0.523	0.127	0.401	0.624	1.134	0.391	1.029	-0.133	0.119	3.904	3.44	3.214	2.583
CA 8087	Homotypic SARS-2 Beta		3.025	2.897	2.742	2.042	2.908	2	2	2	2	2.385	2		0.943	0.906	1.566	0.543	1.047	0.571	0.868	0	1.43	4.335	3.968	3.648	3.608	2.543	3.047	3.43	2.571	3.253	2		0.609	0.468	0.586	1.231	0.531	0	0.726	1.103	0.185	0.131	0	3.994	3.634	3.365	3.328
CA 8088	Homotypic SARS-2 Beta	3.186	2.814	2.515	2.328	2.392	2.354	2	2.349	2	2.049	2	2.157	0.9	0.937	0.047	0.318	0.402	0.45	0.157	0.108	0.257	0.629	4.086	3.751	2.375	2.71	2.402	2.799	2.629	2.206	2.108	2.414	0.755	0.819	0.648	0.126	0.492	0.894	0.531	0.298	0.748	0.337	0.603	0.166	3.941	3.633	3.163	2.454
CA 8089	Homotypic SARS-2 Beta	4.054	3.165	3.075	3.266	3.344	2.798	2.12	2	2.631	2	2	2.427	-0.019	0.548	0.265	0.043	0.511	0.837	0.12	0.309	-0.427	0.324	4.035	3.713	3.531	3.387	2.631	2.837	2.955	2.12	2.309	2	0.181	0.428	0.382	-0.083	0.267	0.398	1.406	1.595	0.818	0.909	0.849	0.316	4.235	3.593	3.457	3.183
CA 8090	Homotypic SARS-2 Beta	4.255	3.416	3.44	3.752	3.625	3.366	2.167	2.654	2	2	2	2	-0.148	0.274	-0.457	0.001	0.863	0.167	0.873	0.773	0.875	0.707	4.107	3.69	3.295	3.626	3.03	2.821	2.707	2.873	2.773	2.875	-0.439	-0.173	-0.398	-1.116	-0.242	-0.189	0.1	-0.179	0.853	0.223	0	0	3.816	3.243	3.042	2.636
CA 8091	Homotypic SARS-2 Beta	4.178	3.431	3.408	2.971	3.268	3.076	2	3.222	3.144	2	2.042	2.926	0.022	0.256	0.155	0.055	1.464	-0.007	1.201	1.074	0.357	0.391	4.2	3.687	3.126	3.323	3.464	3.215	3.535	3.201	3.116	3.283	-0.155	-0.143	-0.274	-0.404	-0.004	0.086	1.142	-0.287	0.076	0.835	0.837	-0.368	4.023	3.288	3.134	2.567
CA 8092	Homotypic SARS-2 Beta	3.882	2.586	2.343	2.517	2.447	2.239	2.343	2.422	2.265	2.222	2	2.536	0.059	0.921	0.528	0.802	0.51	0.332	0.204	0.18	-0.404	0.085	3.941	3.507	3.045	3.249	2.853	2.754	2.35	2.426	2.18	2.132	-0.149	0.361	0.109	-0.294	0.439	0.522	0.279	0.111	0.262	0.032	0.129	-0.431	3.733	2.947	2.452	2.223
CA 8093	WA1 mRNA-LNP	3.876	3.292	3.343	3.481	3.313	2.893	2.106	3.227	2.951	2.031	2	2	0.416	0.458	-0.196	-0.01	0.484	0.072	0.669	0.108	0	0.167	4.292	3.75	3.285	3.303	2.59	3.299	3.118	2.7	2.108	2	0.281	-0.055	-0.088	-0.291	0.035	-0.023	0.28	-0.047	0.099	0.311	0	0	4.157	3.237	3.255	3.19
CA 8094	WA1 mRNA-LNP	4.099	3.376	3.268	3.308	3.164	2.965	2.436	2.248	2.655	2.362	2.556	3.149	0.475	0.43	0.01	0.096	0.701	1.03	0.863	0.661	0.067	0.377	4.574	3.806	3.318	3.26	3.137	3.278	3.032	3.225	3.217	3.216	0.076	-0.234	-0.222	-0.704	-1.009	0.123	-0.072	0.534	0.133	0.21	0.113	-0.524	4.175	3.142	3.046	2.604
CA 8095	WA1 mRNA-LNP	3.875	2.901	3.033	3.077	3.058	2.908	2.348	2.651	2.766	2.541	2	2	0.647	0.973	0.673	0.821	0.847	0.798	0.839	0.478	0	0.687	4.522	3.874	3.75	3.879	3.195	3.449	3.453	3.38	2.478	2	0.537	0.624	0.474	0.012	0.721	0.52	0.715	0.675	0.59	0.682	0	0	4.412	3.525	3.507	3.089
CA 8096	WA1 mRNA-LNP	4.108	3.094	3.143	2.732	2.189	2.875	2.838	3.138	3.02	2.473	2.923	2	0.195	0.07	0.311	0.412	0.01	-0.206	0.398	0.257	0.344	-0.112	4.303	3.164	3.043	2.601	2.848	2.932	2.908	2.871	3.18	2.344	-0.02	-0.142	0.03	-0.358	0.017	-0.277	-0.319	-0.486	-0.145	0.229	-0.273	0	4.088	2.952	3.173	2.374
CA 8097	WA1 mRNA-LNP	3.94	3.301	3.16	2.753	3.063	3.132	2.604	2.922	2.958	2.445	2.323	2.499	0.269	0.459	0.264	0.085	0.334	0.106	0.412	0.244	0.004	0.197	4.209	3.76	3.017	3.148	2.938	3.028	3.155	2.857	2.567	2.503	0.085	-0.042	0.21	0.011	-0.067	0.185	0.145	0.028	-0.082	0.145	-0.323	-0.303	4.025	3.259	3.37	2.764
CA 8098	WA1 mRNA-LNP	3.648	3.257	3.036	3.453	3.433	2.881	2	2	2	2	2	2	0.713	0.171	-0.209	-0.1	0	0	0.448	0	0.46	0.753	4.361	3.428	3.244	3.333	2	2	2.753	2.448	2	2.46	0.458	-0.068	0.165	-0.395	-0.07	0.02	0	0	0.191	0	0	0	4.106	3.189	3.201	3.058
CA 8099	WA1 mRNA-LNP	4.25	3.923	3.979	4.021	3.959	3.884	3.665	3.267	3.762	2.028	2.452	2.93	0.264	0.157	-0.17	0.032	-0.079	-0.067	1.162	0.208	-0.211	-0.034	4.514	4.08	3.851	3.991	3.586	3.2	3.728	3.19	2.66	2.719	-0.35	-0.386	-0.685	-0.774	-0.492	-0.471	-0.33	-0.478	-0.558	0.489	-0.452	-0.724	3.9	3.537	3.294	3.247
CA 8100	WA1 mRNA-LNP	3.951	3.312	3.048	2.291	2.482	2.549	2	2.267	2.408	2.319	2.16	2.272	0.604	0.368	0.749	0.754	1.1	0.701	0.232	0.589	0.568	0.768	4.555	3.68	3.04	3.236	3.1	2.968	3.176	2.551	2.749	2.84	0.273	-0.09	-0.545	-0.176	0.376	0.157	0.709	0.433	0.301	-0.173	0.08	0.004	4.224	3.222	2.503	2.115
CA 8101	WA1 mRNA-LNP	4.132	3.59	3.477	3.408	3.341	3.169	3.147	3.134	3.084	2.713	2.122	2.732	0.302	0.432	0.114	0.423	0.527	0.608	0.784	0.97	0.47	0.741	4.434	4.022	3.522	3.764	3.674	3.742	3.825	3.497	3.092	3.202	0.129	0.027	0.069	-0.388	-0.015	0.316	0.467	0.036	0.432	0.007	0.145	-0.413	4.261	3.617	3.546	3.02
CA 8102	WA1 mRNA-LNP	4.07	3.421	3.429	3.394	3.545	3.382	2.768	2.932	2.879	2.269	2	2.407	0.353	0.531	0.13	0.219	0.991	0.573	0.847	0.659	0.359	0.922	4.423	3.952	3.524	3.764	3.759	3.505	3.801	3.116	2.659	2.766	-0.277	-0.049	-0.537	-1.079	-0.134	-0.12	0.087	-0.493	-0.125	0.226	0.096	-0.363	3.793	3.372	2.892	2.315
CA 8103	WA1 mRNA-LNP	3.723	3.072	2.72	2.634	2.5	2.503	2.145	2.54	2	2.09	2	2	0.802	0.871	0.899	0.606	0.296	0.841	0.892	0.23	0.456	0.937	4.525	3.943	3.533	3.106	2.441	3.381	2.937	2.982	2.23	2.456	0.49	0.548	0.314	0.389	0.559	0.107	-0.145	0.264	0.641	0.292	0	0	4.213	3.62	3.034	3.023
CA 8104	WA1 mRNA-LNP	4.003	3.47	3.451	3.567	3.465	3.299	2	2.834	2.063	2	2	2	0.351	0.459	0.075	0.16	1.038	0.551	0.068	-0.442	0.583	1.125	4.354	3.929	3.642	3.625	3.038	3.385	3.188	2.068	1.558	2.583	0.183	-0.333	-0.315	-0.262	-0.107	0.098	0.463	0.248	0.933	0	0	0	4.186	3.137	3.136	3.305
[truncated: 23 more columns]

## Sheet: Figure 3, S3 (2)
mouse immunizations in Figure 3 F-J; Figure S3 F-N
ELISA (log ED50) and Neutralization data (log ID50)
ED50Norm: log ED50 fold change from Day 0
Sample ID	Label	WA1Spike_Wk0ED50	WA1_Wk0ED50	Delta_Wk0ED50	BA5_Wk0ED50	XBB_Wk0ED50	pang17_Wk0ED50	SHC014_Wk0ED50	SARS1_Wk0ED50	BtKy72_Wk0ED50	Khosta2_Wk0ED50	Bm4831_Wk0ED50	Yun11_Wk0ED50	WA1Spike_Wk4ED50Norm	WA1_Wk4ED50Norm	BA5_Wk4ED50Norm	XBB_Wk4ED50Norm	SHC014_Wk4ED50Norm	SARS1_Wk4ED50Norm	BtKy72_Wk4ED50Norm	Khosta2_Wk4ED50Norm	Bm4831_Wk4ED50Norm	Yun11_Wk4ED50Norm	WA1Spike_Wk4ED50	WA1_Wk4ED50	BA5_Wk4ED50	XBB_Wk4ED50	SHC014_Wk4ED50	SARS1_Wk4ED50	BtKy72_Wk4ED50	Khosta2_Wk4ED50	Bm4831_Wk4ED50	Yun11_Wk4ED50	WA1Spike_Wk8ED50Norm	WA1_Wk8ED50Norm	Delta_Wk8ED50Norm	BA5_Wk8ED50Norm	XBB_Wk8ED50Norm	pang17_Wk8ED50Norm	SHC014_Wk8ED50Norm	SARS1_Wk8ED50Norm	BtKy72_Wk8ED50Norm	Khosta2_Wk8ED50Norm	Bm4831_Wk8ED50Norm	Yun11_Wk8ED50Norm	WA1Spike_Wk8ED50	WA1_Wk8ED50	Delta_Wk8ED50	BA5_Wk8ED50
CA 8125	Mosaic-8b	4.215	3.31	3.339	3.136	3.261	3.234	3.139	3.286	3.403	2.38	2.771	2.182	-0.17	0.1	0.016	0.106	0.276	0.074	0.595	0.364	0.185	0.081	4.045	3.41	3.152	3.367	3.415	3.36	3.484	2.975	3.135	2.367	-0.291	-0.25	-0.291	-0.161	0.086	-0.079	0.004	-0.218	-0.183	0.186	0.04	-0.182	3.924	3.06	3.048	2.975
CA 8126	Mosaic-8b	4.045	3.524	3.529	3.703	3.639	3.568	2.84	2.187	2.89	2.688	2	2	-0.062	0.05	-0.135	0.046	0.317	0.767	0.229	0.432	0.484	0.217	3.983	3.574	3.568	3.685	3.157	2.954	3.107	2.917	2.432	2.484	-0.159	-0.292	-0.273	-0.457	0.021	-0.023	0.339	0.495	0.248	0.218	0.212	0.171	3.886	3.232	3.256	3.246
CA 8127	Mosaic-8b	4.505	3.941	3.891	3.632	3.794	3.866	3.811	3.66	3.763	3.75	3.835	3.717	0.108	0.351	0.362	0.591	0.542	0.426	0.454	0.421	0.385	0.436	4.613	4.292	3.994	4.385	4.353	4.086	4.199	4.204	4.256	4.102	-0.359	-0.541	-0.509	-0.224	-0.165	-0.244	-0.036	-0.364	-0.197	-0.232	-0.216	-0.307	4.146	3.4	3.382	3.408
CA 8128	Mosaic-8b	4.188	3.247	3.234	2.782	2.57	2.698	2.615	2.355	2.756	2.612	2.66	3.248	0.034	0.566	0.234	0.595	0.762	0.876	1.007	0.02	-0.419	0.3	4.222	3.813	3.016	3.165	3.377	3.231	3.056	3.619	2.68	2.829	-0.084	0.153	-0.103	-0.467	0.257	0.278	0.19	0.371	0.115	0.97	-0.66	-0.674	4.104	3.4	3.131	2.315
CA 8129	Mosaic-8b	4.378	3.822	3.808	3.481	3.863	3.885	4.013	4.129	4.039	4.01	4.028	3.255	0.142	0.23	0.379	0.368	0.097	0.004	0.102	0.128	0.065	0.071	4.52	4.052	3.86	4.231	4.11	4.133	4.11	4.112	4.156	3.32	0.111	0.094	0.147	0.276	0.141	0.263	0.202	0.171	0.199	0.116	0.114	0.075	4.489	3.916	3.955	3.757
CA 8130	Mosaic-8b	4.508	3.911	3.764	3.581	3.834	3.72	3.349	3.383	3.901	2.529	3.052	2.941	0.234	0.608	0.491	0.633	1.016	0.749	1.467	0.995	0.664	0.451	4.742	4.519	4.072	4.467	4.365	4.132	4.352	3.996	4.047	3.605	0.037	0.204	0.158	0.359	0.258	0.406	0.741	0.515	0.211	0.978	0.666	0.468	4.545	4.115	3.922	3.94
CA 8131	Mosaic-8b	4.463	3.82	3.822	3.57	3.624	3.651	3.191	3.993	3.653	2.986	2.766	2.472	0.173	0.563	0.361	0.539	1.011	0.438	1.293	1.347	1.413	0.661	4.636	4.383	3.931	4.163	4.202	4.431	4.314	4.279	4.113	3.885	-0.028	0.067	0.039	0.169	0.273	0.332	0.696	0.27	0.319	0.806	1.075	1.088	4.435	3.887	3.861	3.739
CA 8132	Mosaic-8b	4.031	2.992	2.672	2.689	2.796	2.577	2	2	2.48	2	2	2	-1.18	-0.655	-0.548	-0.467	0	0	0	0	0	-0.48	2.851	2.337	2.141	2.329	2	2	2	2	2	2	-0.547	-0.655	-0.353	-0.689	-0.796	-0.228	0	0	-0.263	0	0	0	3.484	2.337	2.319	2
CA 8133	Mosaic-8b	4.561	3.994	3.996	3.449	3.518	3.754	3.617	3.411	3.367	3.293	3.361	3.02	-0.135	0.004	0.335	0.182	0.205	-0.037	0.247	0.042	0.102	0.199	4.426	3.998	3.784	3.7	3.822	3.374	3.566	3.54	3.403	3.122	-0.182	-0.117	-0.117	0.153	0.154	0.202	0.165	-0.025	0.197	0.04	0.158	0.132	4.379	3.877	3.879	3.602
CA 8134	Mosaic-8b	4.528	3.78	3.658	3.405	3.549	3.685	3.459	3.964	3.67	3.308	3.347	3.342	0.382	0.803	0.48	0.801	0.811	0.35	0.932	0.831	-0.006	0.6	4.91	4.583	3.885	4.35	4.27	4.314	4.27	4.24	4.178	3.336	-0.193	-0.179	0.021	-0.156	0.261	0.125	0.237	-0.022	0.055	0.348	0.239	-0.352	4.335	3.601	3.679	3.249
CA 8135	WA1/BA.5 mRNA-LNP	4.197	3.438	3.539	2.868	3.153	2.902	3.147	2	3.025	2.18	2.253	3.019	0.169	-0.013	0.229	0.114	-0.081	1.043	0.206	0.031	-0.451	-0.076	4.366	3.425	3.097	3.267	3.066	3.043	2.949	2.386	2.284	2.568	0.039	-0.159	-0.558	-0.144	-0.318	0.042	-0.381	0.905	-0.076	-0.18	-0.253	-0.996	4.236	3.279	2.981	2.724
CA 8136	WA1/BA.5 mRNA-LNP	4.584	3.742	3.71	2.721	2.83	3.252	3.037	3.878	3.192	4.139	2.468	2.543	0.097	0.302	1.05	1.125	0.049	-0.178	-0.177	0.118	0.403	-0.255	4.681	4.044	3.771	3.955	3.086	3.7	2.937	3.962	2.586	2.946	-0.289	-0.497	-0.319	0.301	0.64	-0.218	-0.347	-0.388	-0.413	-0.719	-0.468	-0.357	4.295	3.245	3.391	3.022
CA 8137	WA1/BA.5 mRNA-LNP	4.002	3.243	3.171	2.056	3.08	3.088	2.97	3.177	2.849	2.451	2.765	2	0.252	0.099	0.417	-0.187	0.082	-0.008	0.193	-0.044	0	0.054	4.254	3.342	2.473	2.893	3.052	3.169	2.903	2.644	2.721	2	-0.254	-0.434	-0.257	0.015	-0.439	-0.343	-0.286	-0.102	-0.193	-0.233	-0.417	0	3.748	2.809	2.914	2.071
CA 8138	WA1/BA.5 mRNA-LNP	3.95	3.149	2.842	2.198	2.779	2.671	2.352	2.626	2	2.264	2	2.295	0.093	-0.071	0.573	0.263	0.072	-0.006	0.308	0.295	0.195	0.47	4.043	3.078	2.771	3.042	2.424	2.62	2.47	2.572	2.295	2.49	-0.221	-0.648	-0.272	0.014	-0.122	0.044	-0.352	-0.396	0.066	-0.264	0	-0.295	3.729	2.501	2.57	2.212
CA 8139	WA1/BA.5 mRNA-LNP	4.172	3.283	3.313	3.107	3.094	3.141	3.313	3.494	3.48	3.492	3.529	3.408	0.151	0.109	0.065	0.596	0.15	0.044	0.071	0.061	-0.198	-0.112	4.323	3.392	3.172	3.69	3.463	3.538	3.368	3.563	3.59	3.21	0.025	-0.229	-0.129	0.072	0.239	-0.094	-0.092	-0.234	-0.111	-0.104	-0.069	-0.204	4.197	3.054	3.184	3.179
CA 8140	WA1/BA.5 mRNA-LNP	4.249	3.302	3.275	2.839	3.099	3.292	3.169	3.238	3.235	2.777	2.786	2.48	0.002	0.273	0.26	0.367	0.41	0.007	0.165	-0.245	-0.48	0.128	4.251	3.575	3.099	3.466	3.579	3.245	3.363	2.942	2.541	2	-0.106	-0.277	-0.166	-0.036	-0.123	-0.096	-0.063	-0.074	-0.027	0.005	-0.308	-0.48	4.143	3.025	3.109	2.803
CA 8141	WA1/BA.5 mRNA-LNP	3.955	3.033	2.803	2.606	2.727	2.732	2.376	3.04	2.798	2.424	2.554	2.931	0.283	0.092	-0.606	0.524	-0.376	0.138	-0.114	-0.554	-0.931	-0.216	4.238	3.125	2	3.251	2	3.178	2.582	2.31	2	2	-0.068	-0.059	-0.208	-0.257	0.115	-0.014	0.124	-0.048	-0.065	-0.311	-0.554	-0.931	3.887	2.974	2.595	2.349
CA 8142	WA1/BA.5 mRNA-LNP	4.144	2.784	2.61	2.49	2.962	2.763	2.041	2	2.216	2	2.089	2.995	0.375	0.856	1.262	1.128	0.238	0	0.483	0.359	-0.564	0.178	4.519	3.64	3.752	4.09	2.279	2	2.394	2.483	2.448	2.431	0.07	0.043	0.602	0.816	0.579	0.304	0.181	0.187	0.244	0	-0.079	-0.995	4.214	2.827	3.212	3.306
CA 8143	WA1/BA.5 mRNA-LNP	4.42	3.777	3.906	3.737	3.82	3.853	3.449	3.62	3.534	3.146	3.635	3.125	0.21	0.272	-0.039	0.337	0.218	0.117	0.074	-0.049	-1.034	0.14	4.63	4.049	3.698	4.157	3.667	3.737	3.674	3.22	3.586	2.091	-0.034	-0.162	-0.107	-0.116	-0.028	-0.074	-0.051	-0.112	-0.054	-0.129	-0.39	-0.885	4.386	3.615	3.799	3.621
CA 8144	WA1/BA.5 mRNA-LNP	4.245	3.84	3.546	3.583	2.965	3.041	3.322	3.2	3.105	3.529	3.212	3.122	0.226	0.264	-1.583	0.313	-0.667	-0.443	-0.868	-0.019	-1.122	-0.126	4.471	4.104	2	3.278	2.655	2.757	2.979	2.661	3.193	2	0.055	-0.085	-0.246	-0.284	0.124	-0.037	-0.349	-0.024	-0.36	-1.071	-0.374	-0.341	4.3	3.755	3.3	3.299
CA 8155	Mosaic-7	4.105	3.035	2.774	2.612	2.709	2.626	2.262	2	2.756	2	2.455	2.901	0.394	1.151	1.08	1.384	1.726	1.532	1.457	1.232	0.769	1.156	4.499	4.186	3.692	4.093	3.988	3.532	3.912	3.457	3.687	3.67	-0.072	0.592	0.783	0.45	0.647	0.986	1.294	0.812	0.689	0.999	0.843	0.248	4.033	3.627	3.557	3.062
CA 8156	Mosaic-7	4.079	3.339	3.282	2.416	2	2.773	2.718	2.603	2.548	2.758	2.557	2.496	0.252	0.533	0.584	1.12	0.785	0.911	0.751	1.197	0.562	0.977	4.331	3.872	3	3.12	3.503	3.514	3.525	3.509	3.754	3.058	-0.062	0.19	0.152	0.635	0.976	0.837	0.555	0.67	0.791	0.453	0.861	0.266	4.017	3.529	3.434	3.051
CA 8157	Mosaic-7	3.669	3.008	3.145	2	2.749	2.7	2.234	2	2.086	2.101	2	2	0.305	0.68	1.64	1.043	1.053	1.492	1.264	1.564	0	1.181	3.974	3.688	3.64	3.792	3.287	3.492	3.267	3.365	3.564	2	-0.431	0.15	-0.426	0.445	0.348	0.615	0.482	0.82	0.753	0.699	0.652	0.358	3.238	3.158	2.719	2.445
CA 8158	Mosaic-7	4.29	3.6	3.461	2.892	3.379	3.22	3.105	2	3.051	2.824	2.685	3.125	0.358	0.766	1.233	1.011	1.268	2.231	1.241	1.355	1.095	1.185	4.648	4.366	4.125	4.39	4.373	4.231	4.236	4.065	4.04	4.22	-0.02	0.329	0.358	0.878	0.665	0.584	0.934	1.989	0.758	0.618	0.818	0.538	4.27	3.929	3.819	3.77
CA 8159	Mosaic-7	4.511	3.513	3.403	3.004	3.172	3.433	3.097	3.209	3.331	3.035	3.079	2.913	0.121	0.835	1.203	1.211	1.38	1.252	1.483	1.44	1.218	1.067	4.632	4.348	4.207	4.383	4.477	4.461	4.398	4.518	4.519	4.131	-0.041	0.502	0.684	0.774	0.914	0.662	1.23	1.186	0.997	1.207	1.284	0.87	4.47	4.015	4.087	3.778
CA 8160	Mosaic-7	4.509	3.794	3.669	3.42	3.798	3.438	2.885	3.424	3.216	2.914	2.564	2.761	-0.047	0.38	0.417	0.371	1.017	0.562	0.888	1.243	0.701	0.721	4.462	4.174	3.837	4.169	3.902	3.986	3.937	3.802	3.807	3.462	-0.174	-0.026	0.033	0.228	0.047	0.455	0.672	0.396	0.318	0.398	0.799	0.244	4.335	3.768	3.702	3.648
CA 8161	Mosaic-7	4.234	3.324	3.205	2.914	3.13	3.117	3.114	3.176	3.173	3.166	3.042	3.203	-0.098	0.568	0.898	0.913	0.541	0.076	-0.251	0.175	0.023	0.218	4.136	3.892	3.812	4.043	3.655	3.252	3.391	2.915	3.217	3.226	-0.359	-0.007	-0.024	0.371	0.296	0.271	-0.023	-0.306	-0.074	-0.289	-0.092	-0.243	3.875	3.317	3.181	3.285
CA 8162	Mosaic-7	3.339	2.855	3.124	2	2	2	2	2	2	2	2	2	0.377	0.343	0.937	0.782	0.514	0.413	0.18	0.508	0	0.57	3.716	3.198	2.937	2.782	2.514	2.413	2.57	2.18	2.508	2	-0.029	0.047	0.023	0.621	0.893	0.616	0.068	0.185	0.586	0.308	0.556	0.306	3.31	2.902	3.147	2.621
CA 8163	Mosaic-7	4.133	3.156	3.206	2.808	3.122	3.188	2.721	3.297	3.148	3.149	2.914	3.104	0.077	0.841	0.908	0.905	1.196	0.719	0.736	0.944	0.66	0.556	4.21	3.997	3.716	4.027	3.917	4.016	3.704	3.885	3.858	3.764	0.178	0.544	0.37	0.599	0.712	0.772	1.109	0.489	0.389	0.438	0.76	0.406	4.311	3.7	3.576	3.407
CA 8164	Mosaic-7	4.316	3.722	3.71	3.098	3.414	3.32	2.76	3.043	3.237	2.88	3.001	2.753	0.205	0.595	1.509	1.04	1.383	1.195	1.141	1.171	1.21	0.907	4.521	4.317	4.607	4.454	4.143	4.238	4.144	4.021	4.172	3.963	0.175	0.403	0.367	0.981	0.759	0.824	1.335	1.121	0.685	0.851	0.922	0.997	4.491	4.125	4.077	4.079
[truncated: 23 more columns]

## Sheet: Figure 4, S4
mouse immunizations in Figure 4; Figure S4
ELISA (log ED50) and Neutralization data (log ID50)
Sample ID	Label	WA1Spike_Wk0ED50	WA1_Wk0ED50	BA5_Wk0ED50	XBB_Wk0ED50	SHC014_Wk0ED50	SARS1_Wk0ED50	BtKy72_Wk0ED50	Khosta2_Wk0ED50	Bm4831_Wk0ED50	Yun11_Wk0ED50	WA1Spike_Wk4ED50	WA1_Wk4ED50	BA5_Wk4ED50	XBB_Wk4ED50	SHC014_Wk4ED50	SARS1_Wk4ED50	BtKy72_Wk4ED50	Khosta2_Wk4ED50	Bm4831_Wk4ED50	Yun11_Wk4ED50	WA1Spike_Wk8ED50	WA1_Wk8ED50	BA5_Wk8ED50	XBB_Wk8ED50	SHC014_Wk8ED50	SARS1_Wk8ED50	BtKy72_Wk8ED50	Khosta2_Wk8ED50	Bm4831_Wk8ED50	Yun11_Wk8ED50		WA1_Wk4ID50	XBB_Wk4ID50	SARS1_Wk4ID50	Khosta2_Wk4ID50	WA1_Wk8ID50	SARS1_Wk8ID50	Khosta2_Wk8ID50
CA 7950	Mosaic-8b	3.29137	2.63438	2	2.08207	2.11528	2	2.43791	2.54419	2.17493	2	4.139	4.127	3.557	3.463	3.687	4.02	3.825	3.514	3.696	3.517	4.51	3.756	3.791	3.215	3.813	3.288	3.498	3.287	3.724	3.828		6	1.82995	2.56996	1.75891	5.16428	3.24812	1.8488
CA 7951	Mosaic-8b	3.24748	2.63789	2	2	2	2	2.17406	2	2	2	3.239	3.308	3.103	3.09	2.947	3.104	2.973	2.819	2.571	2	4.172	3.396	3.762	3.26	3.491	3.251	3.1	2.975	3.223	3.261		5.28742	2.21192	2.27784	1.69897	4.68393	3.20022	1.69897
CA 7952	Mosaic-8b	3.36059	2.39463	2	2	2	2	2	2	2	2	3.869	3.769	3.289	3.069	3.395	3.614	3.572	3.33	2.898	3.15	4.419	3.714	3.947	3.225	3.836	3.36	3.291	3.103	3.393	3.725		6	1.69897	2.92283	1.69897	4.29374	3.77179	1.79029
CA 7953	Mosaic-8b	3.19201	2.61847	2	2	2.04689	2.01912	2.18893	2.05423	2	2	4.235	3.921	3.685	3.636	3.94	4.057	3.931	3.786	3.331	4.084	4.54	3.855	4.068	3.476	4.111	3.719	3.609	3.439	3.665	4.101		5.95599	2.39023	2.86964	1.84942	4.47292	3.59275	1.92891
CA 7954	Mosaic-8b	3.15897	2.50461	2	2	2.15198	2.14426	2.39985	2	2.2634	2	4.093	3.976	3.765	3.625	3.889	4.115	4	3.666	4	3.653	4.576	3.886	4.243	3.594	4.182	3.826	3.93	3.385	4.242	3.974		6	1.69897	4.0446	2.18441	4.5429	4.61258	2.19728
CA 7955	Mosaic-8b	3.55534	3.0013	2	2.21617	2	2	2.27277	2.21775	2.22194	2	4.206	4.029	3.932	3.858	3.527	3.635	3.499	3.819	3.969	3.529	4.633	4.013	4.252	3.707	3.939	3.379	3.424	3.664	4.103	3.869		6	2.45071	3.09677	1.82995	5.3304	4.23725	2.03302
CA 7956	Mosaic-8b	3.19396	2.46105	2	2.11227	2.15715	2	2.16702	2.05843	2	2	4.232	3.86	3.82	3.732	3.984	4.011	4.013	3.809	2.854	3.522	4.603	3.9	4.22	3.667	4.231	3.774	3.827	3.578	3.251	3.849		6	2.43473	3.37802	3.04423	5.3037	4.87401	3.24596
CA 7957	Mosaic-8b	3.24477	2.71046	2	2	2	2	2.55121	2	2	2	4.205	3.766	3.661	3.783	3.522	2	3.694		2	2	4.553	3.866	4.01	3.676	3.766	2.746	3.414	3.082	3.659	3.586		6	2.56797	1.82478	1.69897	5.30815	3.29084	1.69897
CA 7958	Mosaic-8b	3.01494	2.69679	2	2	2.04883	2	2	2	2	2	3.645	3.169	3.046	3.032	2.843	3.225	2.696	2	2.338	2.631	4.06	3.497	3.736	3.165	3.46	2.985	2.361	2	2.371	2.997		6	1.69897	1.76716	1.69897	4.27631	2.42635	1.69897
CA 7959	Mosaic-8b	3.23376	2.7542	2	2.13322	2.12189	2	2.1383	2	2	2	3.995	3.819	3.502	3.346	3.564	3.298	3.499	3.355	3.317	3.203	4.399	3.697	3.898	3.204	3.87	2.877	3.194	2.933	3.563	3.55		6	1.69897	1.96567	1.69897	4.79609	2.77291	1.69897
CA 7960	Mosaic-8b	3.50284	2.68015	2	2	2.58838	2.26764	2.75197	2.28217	2.31765	2	4.243	3.915	3.729	3.565	4.155	3.986	4.051	4.047	3.899	3.519	4.572	3.86	4.131	3.507	4.303	3.707	3.879	3.835	4.132	3.721		6	1.69897	3.80313	2.11193	4.79146	4.86672	2.76626
CA 7961	Mosaic-8b	3.1284	2.73846	2	2	2	2	2.09482	2	2	2	3.966	3.849	2.846	3.355	3.467	3.551	3.72	3.516	3.455	2.734	4.32	3.745	3.487	2.988	3.795	2.922	3.341	3.201	3.595	3.062		6	1.69897	2.3694	2.055	4.82042	3.98356	1.93752
CA 7962	Mosaic-8b	3.5989	2.97594	2.29358	2.49178	2.5092	2.33526	2.60228	2.42749	2	2	4.307	4.076	3.601	3.972	3.958	4.131	4.06	3.654	3.326	3.38	4.683	3.967	4.463	3.911	4.206	3.838	3.873	3.543	3.384	3.883		6	2.19756	2.8947	2.10687	5.11405	3.9097	2.32035
CA 7963	Mosaic-8b	3.6052	2.85806	2	2.23426	2.42325	2.36021	2.5001	2.1313	2	2	4.082	3.664	3.36	3.393	3.733	3.79	3.606	3.399	3.129	2	4.491	3.703	4.154	3.262	3.961	3.621	3.43	3.158	3.575	3.067		5.93708	1.69897	3.41145	2.01828	4.55768	4.83138	2.29248
CA 7964	Admix-8b	3.24674	2.61087	2	2.12743	2	2	2.08279	2	2	2	3.921	3.763	3.465	3.698	3.105	3.503	3.656	3.195	3.009	3.13	4.314	3.713	4.218	3.642	3.67	3.016	3.351	2.854	3.362	3.82		6	2.14239	2.74139	1.69897	4.28055	3.9405	1.69897
CA 7965	Admix-8b	3.28533	2.19479	2	2	2.0216	2	2	2	2	2	4.079	3.753	3.738	3.649	3.548	3.651	3.689	3.03	2	2	4.482	3.77	4.179	3.619	3.964	3.411	3.519	2.537	2.917	3.175		5.83357	1.69897	3.00975	1.69897	4.65417	4.04699	1.69897
CA 7966	Admix-8b	3.44185	2.73656	2.17406	2.32428	2.266	2.20952	2.34772	2.17114	2	2	4.274	3.815	3.765	3.919	4.048	4.161	4.062	4.213	3.564	3.192	4.587	3.858	4.33	3.772	4.262	3.774	3.793	3.858	4.058	3.832		6	2.11093	3.55214	2.48558	4.65417	4.33783	2.32118
CA 7967	Admix-8b	2.81697	2	2	2	2	2	2	2	2	2	3.693	3.595	3.528	3.475	3.014	2.959	2.758	2	2	2	4.283	3.641	4.187	3.615	3.718	3.354	3.348	3.419	3.094	3.834		4.83531	1.9722	2.14983	1.69897	5.42111	4.43775	2.16732
CA 7968	Admix-8b	3.52192	2.8408	2	2	2	2	2.05652	2.00173	2	2	4.103	3.801	3.638	3.348	3.454	3.62	3.82	3.724	2.428	3.416	4.391	3.706	4.154	3.309	3.854	3.306	3.549	3.417	3.305	3.83		6	2.4096	2.65321	2.08778	3.63736	4.08278	2.19728
CA 7969	Admix-8b	3.46805	2.89143	2	2	2	2	2	2	2	2	3.852	3.534	3.477	3.421	2.914	3.246	2.916	2.898	2.057	2	4.373	3.579	3.934	3.321	3.464	3.072	2.723	2.471	3.057	3.067		6	1.69897	3.01	1.69897	5.14997	3.95942	1.69897
CA 7970	Admix-8b	3.00173	2.70518	2.13925	2.17026	2	2	2.27623	2	2	2	3.885	3.669	3.551	3.417	2.686	3.344	3.486	3.134	2	3.136	4.261	3.647	4.102	3.4	3.564	3.201	3.318	2.996	3.076	3.543		6	1.69897	2.14983	1.69897	4.48197	3.39343	1.75967
CA 7971	Admix-8b	3.10619	2.71172	2.23603	2.26411	2.12418	2.0216	2.38184	2.13577	2	2	4.131	3.846	3.715	3.851	3.729	3.964	3.951	3.889	3.513	2.982	4.499	3.808	4.241	3.697	4.089	3.399	3.52	3.475	3.786	3.448		6	2.2052	2.73352	1.91803	4.86727	3.85222	2.21405
CA 7972	Admix-8b	3.49665	2.64098	2	2	2	2	2	2	2	2	3.888	3.64	3.621	3.494	3.179	2.662	3.365	2	2	3.059	4.23	3.418	3.966	3.104	3.471	2.477	2.917	2	2.83	3.335		6	2.05269	2.38364	1.85126	5.05706	3.42075	1.69897
CA 7973	Admix-8b	3.19033	2.44948	2	2	2.17348	2.09412	2.38863	2.34361	2	2	4.56	4.092	4.009	4.231	4.152	4.425	4.129	4.153	2	3.452	4.678	3.984	4.373	3.924	4.364	3.895	3.839	3.823	2.435	4.109		6	2.05843	2.60906	1.72591	4.31463	4.23669	1.69897
CA 7974	Admix-8b	2.89768	2.64621	2	2.08171	2	2	2	2	2	2	3.612	3.514	2.814	2.815	3.318	3.087	2.858	2.695	2.528	3.095	4.186	3.433	3.459	2.812	3.402	3.052	2.769	2.534	3.097	3.516		5.45694	1.69897	1.69897	1.69897	4.68224	2.77056	1.75967
CA 7975	Admix-8b	3.05614	2.53199	2	2.31618	2.45301	2.61962	2.53744	2.43104	2.12581	2	4.131	3.899	3.7	3.842	3.988	4.244	4.158	3.884	3.457	3.285	4.498	3.695	4.124	3.713	4.115	3.999	3.804	3.61	3.904	3.569		6	2.12937	4.18663	2.31576	4.16207	5.19533	2.34084
CA 7976	Admix-8b	3.3145	2.70783	2	2	2.24969	2	2.42521	2.16495	2	2	4.404	4.197	3.802	3.923	4.094	4.073	4.168	3.912	3.76	3.754	4.693	3.971	4.186	3.723	4.159	3.783	3.804	3.414	3.875	3.731		6	2.39129	3.21814	2.7542	4.81122	4.09691	3.16575
CA 7977	Admix-8b	3.13226	2.53706	2	2	2	2	2	2	2	2	4.077	3.848	3.426	3.479	3.553	3.498	3.195	2	2.599	2.984	4.391	3.727	3.995	3.464	3.95	3.236	2.903	2	3.021	3.583		6	1.69897	2.74648	1.69897	4.90781	4.00897	1.87622
CA 7978	Homotypic SARS-2 Beta	3.16909	2.56632	2	2	2.23679	2	2.15927	2	2	2	4.045	3.783	3.118	3.112	3.195	3.111	3.443	3.029	2.522	2.838	4.301	3.399	3.619	2.818	3.482	2.941	3.024	2.669	3.275	2		6	1.69897	3.38401	2.14176	5.6836	4.05725	1.89542
CA 7979	Homotypic SARS-2 Beta	3.35908	2.83232	2.15412	2.54753	2	2.03663	2.59517	2	2	2	4.234	3.983	3.744	3.95	3.194	4.015	4.06	3.008	2.967	2.906	4.557	3.831	4.103	3.664	3.248	3.764	3.802	2.683	3.424	3.261		6	3.30335	2.51175	1.82151	5.52353	3.17705	1.69897
CA 7980	Homotypic SARS-2 Beta	3.26293	2.70467	2	2.06221	2.39967	2	2.69548	2	2	2	4.143	3.886	3.453	3.605	3.707	3.735	3.852	3.152	3.063	3.147	4.441	3.649	3.986	3.314	3.873	3.52	3.481	2.796	3.626	3.335		6	1.69897	2.5895	1.73799	4.64118	3.16286	1.69897
CA 7981	Homotypic SARS-2 Beta	3.35965	2.74484	2.05729	2.33445	2	2	2	2	2	2	3.56	3.441	2.487	2.751	2	2.673	2	2	2.3	2.81	4.265	3.317	3.546	3.103	3.086	2.645	2.773	2.613	2.952	2		5.7334	1.88593	2.17609	1.69897	4.4115	1.69897	1.69897
CA 7982	Homotypic SARS-2 Beta	3.37894	2.86676	2	2.28307	2.233	2.23019	2.60735	2.37236	2	2	4.185	3.927	3.969	4.068	3.094	3.813	3.696	2.797	2.656	2.867	4.622	4.08	4.404	4.023	3.599	3.987	3.87	2.975	3.383	3.235		6	1.69897	3.73994	1.97818	5.23823	4.6501	2.31408
CA 7983	Homotypic SARS-2 Beta	3.09202	2.50447	2	2.04179	2.23121	2	2.22531	2.10415	2	2	4.247	4.041	3.261	3.437	3.291	3.559	3.595	3.21	2.887	2	4.646	4.02	3.974	3.383	3.901	3.5	3.497	3.076	3.364	3.125		6	1.84634	2.67852	2.20817	5.56501	3.09937	2.28149
CA 7984	Homotypic SARS-2 Beta	3.08991	2.77137	2	2	2.13577	2	2	2.02735	2	2	4.131	3.873	3.141	3.483	3.548	3.331	3.319	2.736	2	2	4.606	3.838	3.866	3.502	3.882	3.352	3.161	2.58	2.644	2		6	1.69897	1.92012	1.69897	5.19441	2.89271	2.13066
CA 7985	Homotypic SARS-2 Beta	3.37876	2.9618	2	2.18013	2	2.07882	2.23172	2.04454	2	2	4.12	3.938	3.342	3.4	3.094	3.489	3.366	3.127	2.77	2	4.69	4.017	4.056	3.406	3.609	3.553	3.295	3.204	3.271	2		6	1.69897	1.89432	1.87795	4.75255	1.91116	1.73799
CA 7986	Homotypic SARS-2 Beta	2.99638	2.40875	2	2	2	2	2	2	2	2	4.181	4.024	3.695	3.251	2	2	3.17	2	2	3.249	4.495	3.879	4.031	3.087	3.149	2	3.014	2	2.815	3.614		6	1.69897	1.69897	1.69897	4.96934	1.69897	1.69897
CA 7987	Homotypic SARS-2 Beta	3.24773	2.12057	2	2	2	2	2	2	2	2	4.115	3.971	2.869	2	2.839	2	3.144	2.808	2	2	4.597	3.91	3.589	2	3.338	2.532	2.95	2.541	3.088	2		6	1.69897	3.23019	1.85431	5.47978	3.83431	1.69897
CA 7988	Homotypic SARS-2 Beta	3.38686	2.85388	2	2.14051	2	2	2	2	2	2	4.061	3.774	2.388	3.292	2	2	2	2	2	2	4.607	3.664	3.878	2.937	2.808	2.611	2.382	2.272	2.793	2		6	1.75967	1.69897	1.79169	5.75875	1.69897	2.12483
CA 7989	Homotypic SARS-2 Beta	3.17348	2.50623	2	2	2.20683	2	2.29842	2.15014	2	2	4.174	3.965	3.459	3.293	3.427	3.395	3.445	3.388	3.035	3.035	4.297	3.537	3.835	2.841	3.451	2.875	2.471	2.409	2.531	3.386		6	1.94743	2.31006	2.11126	5.33618	1.69897	2.41764
CA 7990	Homotypic SARS-2 Beta	3.42943	2.77122	2	2	2.43377	2.14333	2.49206	2.28035	2.1038	2	3.858	3.648	3.088	3.306	3.454	3.478	3.536	3.323	3.093	3.336	4.381	3.471	3.81	3.215	3.87	3.413	3.333	3.202	3.596	3.689		6	2.42765	3.05793	1.72916	4.90796	3.59552	1.71933
CA 7991	Homotypic SARS-2 Beta	3.36229	2.86427	2.12287	2.3296	2.34635	2.18837	2.72173	2.34811	2.22479	2	4.191	3.973	3.55	3.464	3.852	3.938	3.884	3.71	3.63	3.355	4.541	3.798	4.007	3.363	3.925	3.596	3.48	3.218	3.861	3.696		6	1.96755	2.98453	2.26505	5.21115	3.56808	2.44529
CA 7992	WA1 ChAdOx-1	3.36361	2.67348	2	2	2	2	2	2	2	2	3.07	3.184	2	2	2	2	2	2	2	2	3.72	2.67	3.107	2	2	2	2	2	2	2		6	1.69897	1.69897	1.69897	4.56145	1.69897	1.69897
CA 7993	WA1 ChAdOx-1	3.2667	2.57449	2	2.16613	2	2	2	2	2	2	3.052	2.935	2	2	2	2.615	2	2	2	2	3.66	2.585	2.915	2	2	2	2	2	2	2		4.94715	1.69897	1.69897	1.69897	3.7055	1.69897	1.69897
CA 7994	WA1 ChAdOx-1	2.98299	2.49346	2	2.07188	2	2	2	2	2	2	2.988	2.837	2	2	2	2	2	2	2	2	4.016	3.216	3.473	2	2	2	2	2	2	2		5.03025	1.69897	1.69897	1.69897	3.59499	1.69897	1.69897
CA 7995	WA1 ChAdOx-1	3.32201	2.7502	2	2	2.31133	2	2.58782	2.4553	2.44809	2	3.203	3.004	2	2	2	2.741	2.654	2	2	2	3.756	2.839	2.724	2	2.714	2	2	2	2.706	2		4.65222	1.69897	2.41514	1.69897	3.93498	2.95032	1.69897
CA 7996	WA1 ChAdOx-1	2.2667	2.28035	2	2	2	2	2	2	2	2	3.085	2.218	2	2	2	2	2	2	2	2	3.639	1.415	2	2	2	2	2	2	2	2		5.12075	1.69897	3.40848	1.69897	3.7355	1.69897	1.69897
CA 7997	WA1 ChAdOx-1	3.47246	2.97299	2	2.25139	2	2.55364	2	2	2	2	3.216	2.808	2	2	2	2	2	2	2	2	4.111	2.779	3.227	2.601	2	2.449	2	2	2	2		6	1.69897	1.69897	1.69897	4.79707	4.60963	1.69897
CA 7998	WA1 ChAdOx-1	3.05308	2.61384	2	2.21059	2.17811	2	2.21801	2	2	2	3.246	2.971	2	2	2	2	2	2	2	2	3.937	2.437	2.902	2	2	2	2	2	2	2		5.53152	1.93044	1.69897	1.69897	3.72527	1.69897	1.69897
CA 7999	WA1 ChAdOx-1	3.22479	2.7824	2	2	2	2	2.1232	2	2	2	3.171	2.876	2	2	2	2.332	2	2	2	2	3.843	2.937	2.68	2	2	2	2	2.684	2	2		4.95575	1.69897	1.69897	1.69897	3.82448	1.69897	1.69897
CA 8000	WA1 ChAdOx-1	3.22194	2.708	2	2.22866	2.36847	2	2.48501	2.05346	2.40037	2	3.353	2.893	2	2	2	2	2	2	2	2	3.671	2.524	2.801	2	2.584	2	2	2	2.326	2		4.21411	1.69897	1.69897	1.69897	3.33628	1.69897	2.17551
CA 8001	WA1 ChAdOx-1	2.97607	2.34869	2	2	2	2	2	2	2	2	2.885	2	2	2	2	2	2	2	2	2	3.566	2.743	2	2	2	2	2	2	2	2		4.71801	1.69897	1.69897	1.69897	3.41042	1.69897	2.1232
CA 8002	WA1 ChAdOx-1	3.16137	2.83232	2.00647	2.25285	2	2	2	2	2	2	3.066	2.894	2	2	2	2	2	2	2	2	3.738	2.508	2.732	2	2	2	2	2	2	2		5.3411	1.69897	1.69897	1.69897	3.63976	1.69897	1.69897
CA 8003	WA1 ChAdOx-1	3.31429	2.79169	2	2.00346	2	2	2.02078	2.1486	2	2	3.329	2.799	2	2	2	2	2	2	2	2	3.796	2.514	2.708	2	2	2	2	2	2	2		5.07769	1.69897	1.69897	1.69897	3.90625	1.69897	1.93197
CA 8034	WA1 mRNA-LNP	3.28981	2.79393	2	2.04021	2	2	2	2	2	2	4.493	3.713	3.478	3.627	2.925	3.416	2.952	2.957	2	2	4.855	3.669	3.885	3.683	3.551	3.328	2.985	3.198	3.139	2		6	1.69897	2.10619	1.69897	4.47472	2.29732	1.74974
CA 8035	WA1 mRNA-LNP	3.32879	2.80686	2	2.11261	2.2235	2	2.08458	2	2	2	4.213	3.541	2.583	2.824	2.6	2.94	2	2	2	2	4.711	3.474	3.385	2.618	3.234	2.92	2.811	2.555	2.403	2		5.59324	3.28529	1.69897	1.69897	4.47371	2.35238	1.69897
CA 8036	WA1 mRNA-LNP	3.16167	2.66941	2	2	2	2	2	2	2	2	3.949	3.35	2	2	2.365	2	2	2	2	2	4.27	3.137	2	2	2.321	2	2	2	2.976	2		5.62704	1.69897	1.69897	1.69897	3.72709	1.69897	1.69897
CA 8037	WA1 mRNA-LNP	3.0835	2.65734	2	2	2.07482	2	2.22324	2.01745	2	2	4.197	3.4	2.845	2.266	2.167	2.5	2	2	2	2	4.545	3.14	3.133	2	2.842	2	2.265	2	2	2		5.89964	1.69897	2.60617	1.8109	4.01169	2.9312	2.20003
CA 8039	WA1 mRNA-LNP	3.12156	2.84497	2	2.02407	2	2	2	2	2	2	4.063	3.633	2.841	2.816	2.626	2.688	2.901	2.684	2	2	4.464	3.522	3.46	2.906	3.072	2.925	2.764	2.525	2	2		6	1.69897	2.47349	1.69897	5.16888	2.67015	1.91328
CA 8040	WA1 mRNA-LNP	3.21192	2.55461	2	2	2	2	2	2.32675	2	2	4.232	3.625	3.336	3.421	3.032	3.1	3.444	3.048	2.416	2	4.708	3.58	3.867	3.082	3.582	2.943	3.097	3.051	3.492	2		6	3.44001	2.30471	2.12287	5.53483	3.14808	2.42325
CA 8041	WA1 mRNA-LNP	3.52101	2.88835	2	2.24601	2.37365	2.21932	2.10312	2.39094	2.07004	2	4.457	4.058	3.498	3.475	3.579	3.867	3.658	3.316	3.01	2	4.897	3.948	4.033	3.654	4.02	3.877	3.765	3.408	3.834	2		6	1.69897	3.63146	1.8055	5.51356	5.25787	1.69897
CA 8042	WA1 mRNA-LNP	3.63719	3.16316	2	2	2	2	2	2	2	2	4.051	3.521	2	2	2.233	2	2	2	2	2	4.626	3.458	3.346	2	2.945	2	2	2	2	2		6	1.69897	1.45939	1.69897	5.11523	1.69897	1.69897
CA 8043	WA1 mRNA-LNP	3.5463	2.87471	2	2.01787	2	2	2	2	2	2	4.501	3.624	2.786	3.074	3.015	2.518	3.188	3.121	2	2	4.768	3.456	3.004	2	2.903	2.216	2.635	2.158	2	2		6	1.69897	2.6536	1.69897		1.69897
CA 8044	WA1 mRNA-LNP	3.44044	2.63849	2	2.33183	2	2	2.06521	2	2	2	4.334	3.716	3.5	3.724	3.32	3.371	3.393	2.778	2.498	2.927	4.742	3.522	4.022	3.37	3.518	3.223	3.117	2.8	3.273	3.12		6	3.42646	2.6994	1.69897	4.54117	3.5216	2.40858
CA 8045	WA1 mRNA-LNP	3.2159	3.00817	2.1089	2.87593	2.1176	2.3126	2.29447	2.15715	2.13481	2	4.029	3.432	1.825	3.246	2.086	2.902	2.691	2	2	2	4.591	3.057	3.341	2.857	2.8	2.536	2.578	2	2	2		6	1.69897	2.27738	1.69897	4.28755	2.80523	2.2465

## Sheet: Figure 6
Mouse mmunizations; Figure 6
ELISA (anti-RBD titer)
F: anti-FLAG; S: anti-strep
Sample ID	Label	WA1 F	WA1 S	Pang17F	Pang17 S	SHC014 F	SHC014 S	WIV1 F	WIV1 S	Rs4081 F	Rs4081 S	RmYN02 F	RmYN02 S	Rf1 F	Rf1 S	SARS-1 F	SARS-1 S	LyRa3 F	LyRa3 S	Yun11F	Yun11 S	BA.5 F	BA.5 S	XBB.1 F	XBB.1 S	RshSTT200 F	RshSTT200 S	BTKy72 F	BTKy72 S	Bm48-31 F	Bm48-31 S	Khosta-2 F	Khosta-2 S
#519_1	Mosaic-8b	754	7570	7324	5910	1929	7547	1855	5469	1954	1586	2170	812	2413	883	581	4262	1590	4772	2464	1703	175	314	596	1181	1213	2609	1067	5285	748	250	738	832
#519_3	Mosaic-8b	1115	7569	8989	12802	3264	7467	2334	7670	1770	100	1765	100	2209	108	1007	5500	2286	6703	2230	114	105	1460	112	6621	910	5828	869	3821	1302	101	729	290
#682_1	Mosaic-8b	100	5356	299	2660	100	823	275	1627	171	4761	206	2578	280	3825	100	693	338	803	187	3601	100	523	100	2221	100	3927	100	5313	100	257	100	728
#682_2	Mosaic-8b	361	8068	1740	12766	1438	9363	1526	6737	1348	1280	968	1897	1345	1334	454	4493	984	2432	1445	1692	100	727	100	2235	335	6449	487	7358	460	1863	336	2397
#785_2	Mosaic-8b	100	44957	418	7077	208	19649	203	15960	524	963	100	591	2373	719	103	7508	120	17653	890	820	100	317	100	1617	100	15862	100	18204	100	7492	100	1271
#789_1	Mosaic-8b	108	12010	2151	9536	1343	7996	2037	5173	674	2007	1188	1079	956	1818	235	1531	2200	3513	890	1698	100	819	100	4859	100	6705	100	4086	100	1791	100	1621
#792_1	Mosaic-8b	181	12000	726	2918	629	1070	840	868	363	627	342	268	369	601	439	564	892	539	471	723	100	502	100	1439	146	1729	147	743	142	138	124	673
#792_2	Mosaic-8b	956	9766	296	7618	176	6734	1164	5975	203	390	287	168	100	269	447	2542	1213	1738	264	356	100	416	100	801	100	5951	100	5066	100	1424	100	2518
#519_4	Homotypic SARS-2	735	19622	745	16030	1067	11545	662	7829	745	2173	100	847	477	1926	100	8051	683	6948	583	2325	133	741	262	5772	314	6160	741	7183	811	497	193	1373
#682_3	Homotypic SARS-2	100	17544	100	7304	100	7192	100	6956	100	4037	100	2042	100	954	100	5172	100	6624	100	2231	100	872	100	2668	100	7483	100	6991	100	4139	100	6135
#682_5	Homotypic SARS-2	1600	5762	100	3640	409	3404	100	2370	100	173	100	100	100	100	100	2107	100	2496	100	144	311	129	928	282	990	2480	100	2484	100	100	100	2465
#791_3	Homotypic SARS-2	296	37053	203	19835	100	7671	131	10515	100	4860	100	2401	100	1067	100	6375	100	5541	100	1839	100	1932	100	5270	182	9963	100	7947	100	203	100	1740
#786_3	Homotypic SARS-2	111	23213	100	13456	100	13512	100	10244	100	6188	100	4274	100	2611	100	2354	100	6449	100	5790	100	1414	100	2644	100	14425	100	9592	100	2889	100	8072
#790_2	Homotypic SARS-2	100	7397	100	4586	100	1827	100	5890	100	3256	100	2459	100	1632	100	2461	100	2369	100	4029	100	813	100	1408	100	2530	100	100	100	1726	100	882
#792_3	Homotypic SARS-2	803	9527	100	5438	100	2236	453	1164	100	388	100	250	100	341	100	622	212	706	100	424	100	277	100	1785	100	2580	100	656	100	100	100	154

## Sheet: Figure S6
Mouse mmunizations; Figure S6
ELISA (OD450 nm)
WA1 total IgG		Days after immunization	mosaic group								beta group
			#519_1	#519_3	#682_1	#682_2	#785_2	#789_1	#792_1	#792_2	#519_4	#682_3	#682_5	#791_3	#786_3	#790_2	#792_3
	Prime mRNA	0	0.01	0	0	0	0.02	0	0	0	0.01	0	0	0	0	0	0
		8	1.06	0.96	0.88	0.84	0.92	0.96	0.92	0.65	0.9	0.89	0.88	0.86	0.86	0.89	0.86
		14	1.04	1.02	0.91	0.86	0.96	0.94	0.78	0.73	1.02	0.88	0.9	0.85	0.92	0.94	0.8
	Boost mRNA	28	0.84	0.86	0.66	0.71	0.8	0.73	0.6	0.62	0.87	0.6	0.68	0.71	0.81	0.83	0.63
		34	1.2	1.07	1.04	1.02	1.04	1.02	1	0.96	1.17	1.15	1.13	1.03	1.02	1.07	1.09
		42	1.19	1.07	1.02	1.05	1.11	1.07	0.98	0.96	1.06	1.13	1.08	1.09	1.09	1.06	1.08
	Boost nanoparticle	56	1.19	1.01	1.04	1.06	1.05	1.01	0.96	0.94	1.04	1.11	1.06	1.03	1.08	0.99	1.02
		62	1.13	1	1.02	1	1.03	1.02	1.03	0.98	1.05	1.14	0.95	1.04	1.1	1	1.03
		70	1.21	1.08	1.02	1.1					1.07	1.13	1.03
	Boost nanoparticle	84	1.15	1.08	1.04	1.09					1.12	1.25	0.99
		90	1.2	1.15	1.09	1.11					1.12	1.2	1.12
		98	1.22	1.12	1.1	1.09					1.2	1.29	1.13
		112	1.29	1.16	1.04	1.1					1.22	1.28	1.11
WA1 anti-FLAG		Days after immunization	mosaic group								beta group
			#519_1	#519_3	#682_1	#682_2	#785_2	#789_1	#792_1	#792_2	#519_4	#682_3	#682_5	#791_3	#786_3	#790_2	#792_3
	Prime mRNA	0	0.02	0.01	0	0	0.03	0.01	0.03	0.01	0.01	0	0	0.01	0.01	0	0.01
		8	1.91	1.35	1.49	1.19	1.16	1.58	1.2	0.77	1.47	1.82	1.79	1.4	1.64	1.5	1.03
		14	1.7	1.25	1.1	1.3	0.99	1.3	0.98	1.08	1.27	1.41	1.44	1.1	0.52	1.2	0.91
	Boost mRNA	28	0.65	0.49	0.26	0.6	0.28	0.35	0.26	0.56	0.37	0.35	0.5	0.24	0.12	0.73	0.33
		34	0.2	0.33	0.37	0.18	0.26	0.24	0.35	0.63	0.15	0.32	0.48	0.59	0.3	0.39	0.36
		42	0.05	0.15	0.25	0.04	0.12	0.08	0.18	0.72	0.05	0.05	0.2	0.1	0.09	0.19	0.28
	Boost nanoparticle	56	0.07	0.08	0.16	0.03	0.08	0.07	0.16	0.84	0.03	0.04	0.09	0.07	0.06	0.12	0.1
		62	0.06	0.1	0.13	0.03	0.09	0.04	0.19	0.77	0.05	0.04	0.08	0.07	0.06	0.18	0.36
		70	0.09	0.1	0.1	0.02					0.04	0.03	0.1
	Boost nanoparticle	84	0.11	0.09	0.1	0.04					0.06	0.04	0.11
		90	1	1.13	0.1	0.37					0.91	0.11	1.24
		98	0.83	0.74	0.14	0.28					1.08	0.14	1.37
		112	0.43	0.5	0.08	0.2					0.65	0.07	0.9
WA1 anti-Strep		Days after immunization	mosaic group								beta group
			#519_1	#519_3	#682_1	#682_2	#785_2	#789_1	#792_1	#792_2	#519_4	#682_3	#682_5	#791_3	#786_3	#790_2	#792_3
	Prime mRNA	0	0	0	0	0	0.01	0	0	0	0	0	0	0	0	0	0
		8	0.03	0.04	0.08	0.05	0.06	0.04	0.04	0.02	0.04	0.03	0.04	0.05	0.02	0.03	0.02
		14	0.3	0.4	0.46	0.26	0.48	0.22	0.12	0.17	0.16	0.22	0.16	0.35	0.84	0.34	0.16
	Boost mRNA	28	0.34	0.26	0.12	0.28	0.44	0.21	0.07	0.24	0.31	0.29	0.05	0.34	0.45	0.25	0.1
		34	2.2	2.04	1.71	2.04	1.71	1.67	1.63	1.56	2.1	2.37	2.08	1.63	1.67	1.72	1.55
		42	2.17	1.98	1.37	2.05	1.76	1.59	1.59	1.68	2.02	2.21	1.73	1.72	1.63	1.71	1.55
	Boost nanoparticle	56	2	1.8	0.91	1.99	1.82	1.7	1.56	1.6	2.05	2.23	1.42	1.67	1.56	1.66	1.29
		62	1.89	1.81	0.88	1.98	1.86	1.51	1.57	1.59	1.95	1.97	1.5	1.72	1.67	1.57	1.38
		70	1.95	1.92	0.82	2.1					1.98	2.19	1.61
	Boost nanoparticle	84	1.95	1.99	0.68	1.99					2.09	2.08	1.53
		90	1.85	2.07	1.58	2.11					2.19	2.17	1.72
		98	2.11	2.14	1.88	2.2					2.27	2.37	2.06
		112	2.15	2.07	1.16	2.09					2.12	2.24	1.85
Beta total IgG		Days after immunization	mosaic group								beta group
			#519_1	#519_3	#682_1	#682_2	#785_2	#789_1	#792_1	#792_2	#519_4	#682_3	#682_5	#791_3	#786_3	#790_2	#792_3
	Prime mRNA	0	0.048	0.003	0.002	0	0.011	0.007	0.003	0	0.004	0	0.001	0	0.004	0	0.002
		8	0.841	0.858	0.744	0.638	0.79	0.921	0.934	0.699	0.852	0.703	0.793	0.869	0.874	0.873	0.858
		14	0.899	0.855	0.728	0.707	0.832	0.929	0.903	0.755	0.835	0.708	0.705	0.889	0.872	0.903	0.798
	Boost mRNA	28	0.718	0.674	0.564	0.612	0.705	0.747	0.664	0.608	0.674	0.495	0.541	0.7	0.776	0.843	0.626
		34	0.922	0.869	0.933	0.879	0.935	1.033	0.995	0.932	0.903	0.765	0.869	1.001	1.034	0.996	1.019
		42	0.875	0.859	0.861	0.718	1.023	1.026	1.034	0.966	0.816	0.885	0.874	1.033	1.085	1.005	1.018
	Boost nanoparticle	56	0.933	0.855	0.845	0.85	0.92	1.036	1.002	0.939	0.92	0.803	0.723	1.021	1.056	1.002	0.971
		62	0.933	0.865	0.841	0.825	0.902	0.996	1.054	0.872	0.883	0.796	0.627	1.041	1.048	0.988	0.976
		70	0.89	0.862	0.794	0.813					0.89	0.804	0.731
	Boost nanoparticle	84	0.881	0.927	0.757	0.781					0.916	0.924	0.81
		90	0.84	0.919	0.81	0.853					0.839	0.824	0.823
		98	0.959	0.912	0.859	0.831					0.855	0.874	0.71
		112	1.021	0.983	0.805	0.842					0.962	0.868	0.753
Beta anti-FLAG		Days after immunization	mosaic group								beta group
			#519_1	#519_3	#682_1	#682_2	#785_2	#789_1	#792_1	#792_2	#519_4	#682_3	#682_5	#791_3	#786_3	#790_2	#792_3
	Prime mRNA	0	0.03	0	0.004	0.007	0.031	0.07	0.027	0.004	0.012	0.007	0.008	0.028	0.023	0.003	0.009
		8	1.813	1.618	1.507	1.154	1.277	1.661	1.522	0.935	1.59	1.743	1.748	1.542	1.719	1.541	1.177
		14	1.797	1.455	1.223	1.312	1.231	1.413	1.298	1.309	1.425	1.354	1.489	1.37	0.785	1.455	1.053
	Boost mRNA	28	0.841	0.594	0.35	0.722	0.34	0.485	0.468	0.747	0.601	0.381	0.623	0.344	0.176	1.062	0.44
		34	0.312	0.384	0.519	0.383	0.347	0.355	0.428	0.767	0.219	0.364	0.676	0.658	0.284	0.568	0.461
		42	0.092	0.14	0.385	0.114	0.19	0.114	0.273	1.118	0.074	0.065	0.33	0.147	0.088	0.235	0.286
	Boost nanoparticle	56	0.09	0.065	0.272	0.061	0.128	0.114	0.236	1.182	0.048	0.04	0.143	0.098	0.063	0.196	0.11
		62	0.074	0.094	0.216	0.059	0.15	0.062	0.229	1.082	0.064	0.041	0.121	0.107	0.07	0.272	0.373
		70	0.11	0.093	0.134	0.03					0.047	0.043	0.146
	Boost nanoparticle	84	0.129	0.093	0.145	0.041					0.075	0.051	0.158
		90	1.02	1.131	0.124	0.308					0.781	0.248	1.241
		98	0.798	0.661	0.136	0.165					0.799	0.235	1.281
		112	0.459	0.488	0.094	0.143					0.523	0.095	0.901
Beta anti-Strep		Days after immunization	mosaic group								beta group
			#519_1	#519_3	#682_1	#682_2	#785_2	#789_1	#792_1	#792_2	#519_4	#682_3	#682_5	#791_3	#786_3	#790_2	#792_3
	Prime mRNA	0	0.002	0.001	0	0	0	0.002	0	0	0.001	0	0	0.003	0	0	0
		8	0.07	0.098	0.141	0.09	0.09	0.122	0.126	0.031	0.077	0.106	0.093	0.115	0.06	0.103	0.035
		14	0.351	0.542	0.38	0.305	0.555	0.297	0.212	0.132	0.258	0.24	0.172	0.389	0.969	0.603	0.151
	Boost mRNA	28	0.44	0.352	0.109	0.346	0.459	0.27	0.092	0.221	0.406	0.335	0.056	0.372	0.526	0.464	0.113
		34	2.239	2.154	1.774	1.955	1.867	1.805	1.847	1.737	2.224	2.254	2.131	1.801	1.897	1.831	1.752
		42	2.288	2.223	1.503	2.097	1.854	1.745	1.872	1.794	2.193	2.346	1.912	1.767	1.822	1.871	1.697
	Boost nanoparticle	56	2.143	2.081	1.11	2.122	1.822	1.689	1.748	1.744	2.156	2.126	1.617	1.709	1.762	1.759	1.379
		62	2.059	2.059	1.01	2.251	1.83	1.588	1.751	1.71	2.151	2.318	1.628	1.792	1.829	1.775	1.497
		70	2.118	2.148	0.975	2.129					2.154	2.346	1.676
	Boost nanoparticle	84	2.064	2.155	0.83	2.152					2.142	2.274	1.635
		90	2.11	2.19	1.853	2.082					2.175	2.267	1.881
		98	2.176	2.282	2.106	2.295					2.371	2.385	2.18
		112	2.149	2.214	1.321	2.117					2.232	2.227	1.832
SARS1 anti-FLAG		Days after immunization	mosaic group								beta group
			#519_1	#519_3	#682_1	#682_2	#785_2	#789_1	#792_1	#792_2	#519_4	#682_3	#682_5	#791_3	#786_3	#790_2	#792_3
	Prime mRNA	0	0	0	0	0	0	0.01			0	0	0	0.01	0	0.01
		8	0.09	0.06	0.05	0.01	0.02	0.03	0	0	0.06	0.04	0.02	0.01	0.16	0	0.01
		14	0.05	0.03	0.06	0.02	0.02	0.02	0	0	0.06	0	0.01	0	0.03	0	0
	Boost mRNA	28	0.01	0	0.01	0	0.02	0	0	0	0	0	0	0	0	0	0.01
		34	0.01	0.02	0.01	0	0.01	0	0	0	0	0.03	0.03	0	0.04	0.01	0.03
		42	0.01	0.02	0.01	0	0.02	0.01	0	0	0.01	0.01	0	0	0.01	0	0.01
	Boost nanoparticle	56	0.01	0	0	0	0.02	0	0	0	0	0	0	0	0.01	0	0.03
		62	0.01	0.02	0	0	0.02	0.01	0	0	0	0.02	0	0	0.01	0	0.03
		70	0.05	0.03	0.01	0	0.02	0	0	0	0	0	0	0.01	0.01	0	0.04
	Boost nanoparticle	84	0.06	0.07	0.01	0.04	0.01	0.01	0.01	0	0.01	0.04	0.01	0	0.01	0	0.03
		90	0.45	0.79	0.06	0.31	0.11	0.29	0.25	0.01	0.05	0.02	0.02	0.02	0.02	0	0.3
		98	0.44	0.75	0.02	0.4	0.07	0.14	0.19	0	0.07	0.02	0.02	0.01	0.01	0	0.25
		112	0.16	0.24	0.08	0.14	0.03	0.07	0.17	0.03	0.08	0.02	0	0.02	0.02	0	0.11
SARS1 anti-Strep		Days after immunization	mosaic group								beta group
			#519_1	#519_3	#682_1	#682_2	#785_2	#789_1	#792_1	#792_2	#519_4	#682_3	#682_5	#791_3	#786_3	#790_2	#792_3
	Prime mRNA	0	0	0	0	0	0	0.01			0	0	0	0.01	0	0.02
		8	0	0	0.01	0	0.01	0	0	0	0	0	0	0	0	0	0
		14	0.02	0.08	0.01	0.01	0.01	0.03	0	0	0.04	0	0.02	0.01	0	0.01	0
	Boost mRNA	28	0.03	0.03	0.01	0.04	0.02	0.03	0.02	0	0.07	0	0	0.03	0	0.01	0
		34	1.2	1.19	1.35	0.98	0.66	1.07	0.61	0.32	1.41	1.41	1.53	1	0.64	1.33	0.48
		42	1.47	1.28	1.02	1.1	0.85	0.55	0.55	0.17	1.37	1.48	1.32	1.08	0.33	1.16	0.49
	Boost nanoparticle	56	1.19	1.05	0.46	0.82	0.52	0.26	0.36	0.06	1.28	1.14	0.91	0.99	0.22	1.03	0.3
		62	0.88	1.08	0.29	0.91	0.83	0.2	0.47	0.25	1.28	1.06	0.72	1.19	0.62	0.99	0.33
		70	1.25	1.32	0.24	1.03	1.46	0.36	1.08	0.69	1.46	1.46	0.91	1.58	1.06	0.96	0.43
	Boost nanoparticle	84	1.41	1.45	0.1	0.82	1.37	0.31	0.82	0.55	1.38	1.37	0.83	1.51	0.71	0.94	0.28
		90	1.38	1.1	0.68	0.96	1.44	0.93	0.98	0.39	1.5	1.42	1.2	1.55	0.93	0.06	0.46
		98	1.87	1.37	0.92	1.23	1.46	0.9	1.14	0.39	1.96	1.8	1.54	1.5	0.91	0.98	0.39
		112	1.75	1.33	0.17	0.92	1.54	0.92	1.2	0.4	1.75	1.53	0.96	1.61	0.83	0.98	0.49
BA.5 anti-FLAG		Days after immunization	mosaic group								beta group
			#519_1	#519_3	#682_1	#682_2	#785_2	#789_1	#792_1	#792_2	#519_4	#682_3	#682_5	#791_3	#786_3	#790_2	#792_3
	Prime mRNA	0	0	0	0	0	0	0			0	0	0	0.02	0.01	0.01
		8	0.05	0.01	0.01	0	0.02	0.07	0	0.01	0.03	0.04	0.04	0.01	0.03	0	0.02
		14	0.02	0.01	0	0	0.02	0.03	0	0	0.01	0	0.01	0	0	0	0
	Boost mRNA	28	0	0	0	0	0	0	0	0	0	0	0	0	0	0	0
		34	0	0.01	0	0	0.01	0	0	0	0	0	0	0	0.01	0	0.02
		42	0	0.02	0	0	0	0	0	0	0	0	0	0	0	0	0
	Boost nanoparticle	56	0	0	0	0	0	0	0	0	0	0.01	0	0	0	0	0.02
		62	0	0	0	0	0.01	0.01	0	0	0	0	0	0	0	0	0.02
		70	0.01	0	0	0	0	0	0.01	0	0	0	0.01	0	0	0	0.03
	Boost nanoparticle	84	0.04	0.02	0	0	0	0.02	0.02	0	0	0.01	0.01	0	0.03	0.01	0.06
		90	0.21	0.2	0.02	0.04	0.01	0.02	0	0.01	0.17	0.01	0.31	0.11	0.02	0.02	0.06
		98	0.2	0.12	0.02	0.03	0	0	0	0.01	0.36	0.02	0.25	0.03	0.07	0	0.02
		112	0.08	0.07	0.02	0.02	0.01	0.02	0.01	0.01	0.1	0.01	0.11	0.02	0.03	0.04	0.04
BA.5 anti-Strep		Days after immunization	mosaic group								beta group
			#519_1	#519_3	#682_1	#682_2	#785_2	#789_1	#792_1	#792_2	#519_4	#682_3	#682_5	#791_3	#786_3	#790_2	#792_3
	Prime mRNA	0	0	0	0	0	0	0			0	0	0	0.02	0	0.01
		8	0.01	0	0	0	0.01	0.01	0	0	0	0	0	0	0	0	0
		14	0.01	0.01	0	0	0.02	0.02	0	0	0.01	0	0	0	0.02	0	0
	Boost mRNA	28	0.01	0.01	0	0	0.01	0.02	0	0	0.01	0	0	0.01	0.01	0.01	0
		34	0.52	0.88	0.48	0.68	0.07	0.62	0.09	0.11	0.72	0.71	0.45	0.36	0.61	0.69	0.62
		42	0.7	0.85	0.19	0.83	0.1	0.29	0.05	0.12	0.57	0.92	0.21	0.38	0.27	0.59	0.61
	Boost nanoparticle	56	0.36	0.86	0.07	0.6	0.09	0.2	0.03	0.04	0.47	0.53	0.07	0.28	0.22	0.48	0.31
		62	0.17	0.75	0.09	0.53	0.14	0.18	0.06	0.13	0.51	0.3	0.07	0.48	0.44	0.41	0.32
		70	0.41	0.91	0.09	1.02	0.43	0.31	0.29	0.53	0.67	0.94	0.1	1.14	1.23	0.42	0.53
	Boost nanoparticle	84	0.47	0.9	0.07	0.92	0.3	0.28	0.19	0.28	0.58	0.91	0.06	1.01	0.9	0.35	0.3
		90	0.47	1.06	0.53	0.75	0.4	0.61	0.23	0.26	1.02	0.94	0.26	1.34	1.01	0.52	0.56
		98	0.82	1.09	0.63	1.24	0.4	0.64	0.24	0.27	1.04	1.19	0.47	1.31	1.25	0.6	0.58
		112	0.46	1.08	0.12	0.82	0.41	0.55	0.17	0.29	0.77	0.94	0.07	1.21	1.17	0.81	0.43
pang17 anti-FLAG		Days after immunization	mosaic group								beta group
			#519_1	#519_3	#682_1	#682_2	#785_2	#789_1	#792_1	#792_2	#519_4	#682_3	#682_5	#791_3	#786_3	#790_2	#792_3
	Prime mRNA	0	0.02	0	0	0	0	0.02			0	0.01	0	0	0	0.01
		8	0.51	0.26	0.19	0.26	0.12	0.59	0	0.16	0.2	0.53	0.78	0.12	0.59	0	0.16
		14	0.46	0.23	0.2	0.29	0.13	0.41	0.09	0.09	0.27	0.31	0.53	0.13	0.41	0.09	0.09
	Boost mRNA	28	0.09	0.03	0.03	0.03	0.02	0.06	0.02	0.01	0.04	0.03	0.08	0.02	0.06	0.02	0.01
		34	0.05	0.06	0.03	0.02	0.02	0.03	0.05	0.01	0.03	0.07	0.1	0.02	0.03	0.05	0.01
		42	0.04	0.03	0.01	0	0.01	0	0.01	0	0.01	0.01	0.01	0.01	0	0.01	0
	Boost nanoparticle	56	0.02	0.01	0.02	0	0	0	0	0	0	0.01	0	0	0	0	0
		62	0.03	0.03	0.17	0.01	0.02	0	0	0	0	0	0	0.02	0	0	0
		70	0.08	0.1	0.15	0.07	0.02	0.03	0	0	0.01	0.01	0.01	0.02	0.03	0	0
	Boost nanoparticle	84	0.09	0.12	0.09	0.13	0.01	0.04	0	0	0.03	0.01	0	0.01	0.04	0	0
		90	1.22	1.27	0.3	0.81	0.42	1.17	0.27	0.06	0.38	0.04	0.05	0.42	1.17	0.27	0.06
		98	1.19	1.15	0.49	1	0.23	0.83	0.17	0.02	0.44	0.03	0.02	0.23	0.83	0.17	0.02
		112	1.16	1.05	0.08	0.47	0.08	0.47	0.09	0.03	0.23	0.06	0	0.08	0.47	0.09	0.03
pang17 anti-Strep		Days after immunization	mosaic group								beta group
			#519_1	#519_3	#682_1	#682_2	#785_2	#789_1	#792_1	#792_2	#519_4	#682_3	#682_5	#791_3	#786_3	#790_2	#792_3
	Prime mRNA	0	0	0	0	0	0	0.01			0	0	0	0.01	0	0.01
		8	0.02	0.01	0.01	0	0.03	0.01	0	0	0	0.01	0	0	0	0	0
		14	0.11	0.45	0.04	0.15	0.13	0.1	0	0.01	0.08	0.04	0.05	0.08	0.2	0.05	0.01
	Boost mRNA	28	0.1	0.2	0.03	0.21	0.14	0.11	0.1	0.02	0.21	0.14	0.02	0.15	0.13	0.08	0
		34	1.64	1.64	1.44	1.65	1	1.56	1.32	1.03	1.74	1.73	1.71	1.41	1.54	1.4	1.31
		42	1.78	1.75	1.21	1.79	1.22	1.36	1.34	1.01	1.63	1.82	1.61	1.35	1.42	1.28	1.3
	Boost nanoparticle	56	1.62	1.63	0.87	1.65	1.35	1.36	1.01	0.78	1.58	1.59	1.34	1.27	1.21	1.41	1.14
		62	1.41	1.7	0.86	1.66	1.33	1.41	1.2	1.04	1.6	1.55	1.2	1.41	1.47	1.27	1.17
		70	1.72	1.9	0.89	1.72	1.42	1.43	1.39	1.25	1.74	1.75	1.39	1.53	1.77	1.14	1.14
	Boost nanoparticle	84	1.69	1.79	0.71	1.68	1.59	1.56	1.31	1.31	1.78	1.74	1.35	1.75	1.68	1.22	1.19
		90	1.56	1.67	1.62	1.69	1.55	1.58	1.51	1.15	1.71	1.74	1.68	1.65	1.73	1.41	1.21
		98	1.86	1.74	1.65	1.68	1.6	1.61	1.34	1.35	1.75	1.93	1.76	1.73	1.59	1.31	1.43
		112	1.7	1.66	1.09	1.78	1.55	1.69	1.56	1.09	1.71	1.91	1.47	1.73	1.63	1.65	1.4
